# Supplementary material for: Rerefinement of the crystal structure of α-ThBr4
Source: IUCrdata. 2023 Oct 17;8(Pt 10):x230890. doi: 10.1107/S2414314623008908 (PMC10626844; doi:10.1107/S2414314623008908)
Supplement: Supplementary file 1 [file x-08-x230890-sup1.cif]

##############################################################################
#                                                                            #
# This CIF contains the data for a data article accepted for                 #
# publication in IUCrData. It conforms to the requirements of                #
# Notes for Authors for IUCrData, and has been                               #
# peer reviewed under the auspices of IUCrData.                              #
#                                                                            #
# Full details of the Crystallographic Information File format               #
# are given in the paper "The Crystallographic Information File (CIF):       #
# a New Standard Archive File for Crystallography" by S. R. Hall, F. H.      #
# Allen and I. D. Brown [Acta Cryst. (1991), A47, 655-685].                  #
#                                                                            #
# The current version of the core CIF dictionary is obtainable from          #
# ftp://ftp.iucr.org/pub/cif_core.dic.                                       #
#                                                                            #
# Software is freely available for graphical display of the structure(s)     #
# in this CIF. For information consult the CIF software page                 #
# http://www.iucr.org/resources/cif/software.                                #
#                                                                            #
# This file may be used for bona fide research purposes within the           #
# scientific community so long as proper attribution is given to the data    # 
# article from which it was obtained.                                        #
#                                                                            #
##############################################################################
data_I
_audit_creation_method     'SHELXL-2019/3'
_chemical_name_systematic     'alpha-Thorium(IV) tetrabromide'
_chemical_name_common     'alpha-Thorium(IV) bromide'
_chemical_formula_moiety     'Th Br4'
_chemical_formula_sum     'Br4 Th'
_chemical_formula_iupac     'Th Br4'
_chemical_formula_weight     551.68
_chemical_melting_point     200
_space_group_crystal_system     tetragonal
_space_group_name_H-M_alt     'I 41/a'
_space_group_name_Hall     '-I 4ad'
loop_
    _space_group_symop_operation_xyz
    'x, y, z'
    '-x+1/2, -y, z+1/2'
    '-y+3/4, x+1/4, z+1/4'
    'y+3/4, -x+3/4, z+3/4'
    'x+1/2, y+1/2, z+1/2'
    '-x+1, -y+1/2, z+1'
    '-y+5/4, x+3/4, z+3/4'
    'y+5/4, -x+5/4, z+5/4'
    '-x, -y, -z'
    'x-1/2, y, -z-1/2'
    'y-3/4, -x-1/4, -z-1/4'
    '-y-3/4, x-3/4, -z-3/4'
    '-x+1/2, -y+1/2, -z+1/2'
    'x, y+1/2, -z'
    'y-1/4, -x+1/4, -z+1/4'
    '-y-1/4, x-1/4, -z-1/4'
_cell_length_a     6.7068(2)
_cell_length_b     6.7068(2)
_cell_length_c     13.5792(6)
_cell_angle_alpha     90
_cell_angle_beta     90
_cell_angle_gamma     90
_cell_volume     610.81(5)
_cell_formula_units_Z     4
_cell_measurement_reflns_used     9713
_cell_measurement_theta_min     3.00
_cell_measurement_theta_max     30.55
_cell_measurement_temperature     100
_exptl_crystal_description     block
_exptl_crystal_colour     colorless
_exptl_crystal_size_max     0.152
_exptl_crystal_size_mid     0.145
_exptl_crystal_size_min     0.142
_exptl_crystal_density_diffrn     5.999
_exptl_crystal_density_meas     ?
_exptl_crystal_F_000     920
_exptl_absorpt_coefficient_mu     50.425
_exptl_absorpt_correction_type     numerical
_exptl_absorpt_process_details
;
(SADABS; Krause <i>et al.</i>, 2015)
;
_exptl_absorpt_correction_T_min     0.0164
_exptl_absorpt_correction_T_max     0.0779
_diffrn_ambient_temperature     100
_diffrn_source     'Incoatec Microfocus'
_diffrn_radiation_type     MoK\a
_diffrn_radiation_wavelength     0.71073
_diffrn_radiation_monochromator     'multi layered optics'
_diffrn_measurement_device_type     'Bruker D8 QUEST'
_diffrn_measurement_method     '\f and \w scans'
_diffrn_detector     'PHOTON III C14'
_diffrn_detector_area_resol_mean     10.42
_diffrn_reflns_number     9305
_diffrn_reflns_av_R_equivalents     0.0485
_diffrn_reflns_av_unetI/netI     0.0178
_diffrn_reflns_theta_min     5.244
_diffrn_reflns_theta_max     30.525
_diffrn_reflns_theta_full     25.242
_diffrn_measured_fraction_theta_max     0.985
_diffrn_measured_fraction_theta_full     0.974
_diffrn_reflns_limit_h_min     -9
_diffrn_reflns_limit_h_max     9
_diffrn_reflns_limit_k_min     -9
_diffrn_reflns_limit_k_max     9
_diffrn_reflns_limit_l_min     -19
_diffrn_reflns_limit_l_max     19
_refine_special_details     .
_reflns_number_total     463
_reflns_number_gt     463
_reflns_threshold_expression     'I > 2\s(I)'
_refine_ls_structure_factor_coef     Fsqd
_refine_ls_matrix_type     full
_refine_ls_R_factor_all     0.0206
_refine_ls_R_factor_gt     0.0206
_refine_ls_wR_factor_gt     0.0528
_refine_ls_wR_factor_ref     0.0528
_refine_ls_goodness_of_fit_ref     1.372
_refine_ls_restrained_S_all     1.372
_refine_ls_number_reflns     463
_refine_ls_number_parameters     13
_refine_ls_number_restraints     0
_refine_ls_hydrogen_treatment     undef
_refine_ls_weighting_scheme     calc
_refine_ls_weighting_details
              'w=1/[\s^2^(Fo^2^)+(0.0219P)^2^+6.5321P] where P=(Fo^2^+2Fc^2^)/3'
_atom_sites_solution_hydrogens     .
_atom_sites_solution_primary     dual
_atom_sites_solution_secondary     difmap
_refine_ls_shift/su_max     0.000
_refine_ls_shift/su_mean     0.000
_refine_diff_density_max     1.163
_refine_diff_density_min     -1.718
_refine_ls_extinction_method
;
SHELXL (Sheldrick, 2015b)
;
_refine_ls_extinction_coef     0.0052(4)
_refine_ls_extinction_expression
                                  'Fc^*^=kFc[1+0.001xFc^2^\l^3^/sin(2\q)]^-1/4^'
loop_
    _atom_type_symbol
    _atom_type_description
    _atom_type_scat_dispersion_real
    _atom_type_scat_dispersion_imag
    _atom_type_scat_source
    'Br' 'Br' -0.2901 2.4595
                         'International Tables Vol C Tables 4.2.6.8 and 6.1.1.4'
    'Th' 'Th' -7.2400 8.8979
                         'International Tables Vol C Tables 4.2.6.8 and 6.1.1.4'
_computing_data_collection
;
APEX3 (Bruker, 2019)
;
_computing_cell_refinement
;
SAINT (Bruker, 2019)
;
_computing_data_reduction
;
SAINT (Bruker, 2019)
;
_computing_structure_solution
;
SHELXT (Sheldrick, 2015a)
;
_computing_structure_refinement
;
SHELXL (Sheldrick, 2015b)
;
_computing_molecular_graphics
;
DIAMOND (Brandenburg, 2022)
;
_computing_publication_material
;
publCIF (Westrip, 2010)
;
loop_
    _atom_site_type_symbol
    _atom_site_label
    _atom_site_fract_x
    _atom_site_fract_y
    _atom_site_fract_z
    _atom_site_U_iso_or_equiv
    _atom_site_adp_type
    _atom_site_calc_flag
    _atom_site_occupancy
    _atom_site_disorder_assembly
    _atom_site_disorder_group
    Th Th1 0.000000 0.250000 0.125000 0.00764(15) Uani d 1 . .
    Br Br1 0.33880(6) 0.47423(6) 0.20021(3) 0.00953(16) Uani d 1 . .
loop_
    _atom_site_aniso_label
    _atom_site_aniso_U_11
    _atom_site_aniso_U_22
    _atom_site_aniso_U_33
    _atom_site_aniso_U_12
    _atom_site_aniso_U_13
    _atom_site_aniso_U_23
    Th1 0.00844(17) 0.00844(17) 0.00604(19) 0.000 0.000 0.000
    Br1 0.0101(2) 0.0104(2) 0.0080(2) -0.00131(13) -0.00114(13) 0.00179(13)
_geom_special_details
;
 All esds (except the esd in the dihedral angle between two l.s. planes)
 are estimated using the full covariance matrix.  The cell esds are taken
 into account individually in the estimation of esds in distances, angles
 and torsion angles; correlations between esds in cell parameters are only
 used when they are defined by crystal symmetry.  An approximate (isotropic)
 treatment of cell esds is used for estimating esds involving l.s. planes.
;
loop_
    _geom_bond_atom_site_label_1
    _geom_bond_atom_site_label_2
    _geom_bond_site_symmetry_2
    _geom_bond_distance
    _geom_bond_publ_flag
    Th1 Br1 . 2.9100(4) ?
    Th1 Br1 6_454 2.9100(4) ?
    Th1 Br1 15 2.9100(4) ?
    Th1 Br1 12_666 2.9100(4) ?
    Th1 Br1 7_444 3.0107(4) ?
    Th1 Br1 10_556 3.0107(4) ?
    Th1 Br1 13 3.0107(4) ?
    Th1 Br1 4_454 3.0107(4) ?
loop_
    _geom_angle_atom_site_label_1
    _geom_angle_atom_site_label_2
    _geom_angle_atom_site_label_3
    _geom_angle_site_symmetry_1
    _geom_angle_site_symmetry_3
    _geom_angle
    _geom_angle_publ_flag
    Br1 Th1 Br1 . 6_454 138.907(16) ?
    Br1 Th1 Br1 . 15 97.075(5) ?
    Br1 Th1 Br1 6_454 15 97.075(5) ?
    Br1 Th1 Br1 . 12_666 97.076(5) ?
    Br1 Th1 Br1 6_454 12_666 97.075(5) ?
    Br1 Th1 Br1 15 12_666 138.907(16) ?
    Br1 Th1 Br1 . 7_444 148.466(14) ?
    Br1 Th1 Br1 6_454 7_444 72.605(8) ?
    Br1 Th1 Br1 15 7_444 72.606(12) ?
    Br1 Th1 Br1 12_666 7_444 75.260(8) ?
    Br1 Th1 Br1 . 10_556 75.260(8) ?
    Br1 Th1 Br1 6_454 10_556 72.606(12) ?
    Br1 Th1 Br1 15 10_556 148.466(14) ?
    Br1 Th1 Br1 12_666 10_556 72.605(8) ?
    Br1 Th1 Br1 7_444 10_556 128.427(10) ?
    Br1 Th1 Br1 . 13 72.606(12) ?
    Br1 Th1 Br1 6_454 13 75.260(8) ?
    Br1 Th1 Br1 15 13 72.605(8) ?
    Br1 Th1 Br1 12_666 13 148.466(14) ?
    Br1 Th1 Br1 7_444 13 128.427(10) ?
    Br1 Th1 Br1 10_556 13 75.934(16) ?
    Br1 Th1 Br1 . 4_454 72.605(8) ?
    Br1 Th1 Br1 6_454 4_454 148.466(14) ?
    Br1 Th1 Br1 15 4_454 75.260(8) ?
    Br1 Th1 Br1 12_666 4_454 72.606(12) ?
    Br1 Th1 Br1 7_444 4_454 75.934(16) ?
    Br1 Th1 Br1 10_556 4_454 128.427(10) ?
    Br1 Th1 Br1 13 4_454 128.427(10) ?
    Th1 Br1 Th1 . 13 107.394(12) ?
_shelx_space_group_comment
;
The symmetry employed for this shelxl refinement is uniquely defined
by the following loop, which should always be used as a source of
symmetry information in preference to the above space-group names.
They are only intended as comments.
;
_shelx_estimated_absorpt_T_min     0.049
_shelx_estimated_absorpt_T_max     0.053
_shelx_hkl_file
;
   1   1   0    6.50    1.00
   1   1   0    2.80    1.50
  -1  -1   0    6.20    1.20
  -1  -1   0    6.40    1.00
  -1   1   0    3.60    1.20
  -1   1   0    5.30    0.70
  -2   0   0   90.79    7.90
  -2   0   0   93.49    7.30
   0  -2   0   92.19    6.90
  -2   0   0   95.39    7.30
  -2   0   0   96.59    7.10
  -2   0   0   85.49    7.40
  -2   0   0   91.79    7.20
   0  -2   0   92.09    5.80
   0   2   0  100.19    6.60
   2   0   0  109.29    7.20
   2   0   0  112.69    7.00
   2   0   0  111.59    7.60
   2   0   0   94.99    6.80
   2   0   0   96.09    7.60
   2   0   0   94.89    7.20
   2   0   0   90.39    7.20
  -2   0   0   93.69    7.50
  -2   0   0   91.69    7.00
   1  -3   0    7.00    2.30
   3   1   0    1.90    1.20
   3   1   0    5.10    1.90
   1  -3   0    2.40    1.10
  -1   3   0    5.20    2.10
   3   1   0    3.10    2.30
   3   1   0    1.90    2.00
   3   1   0    0.10    1.40
  -3  -1   0    2.00    1.70
  -1   3   0    9.30    2.80
  -3  -1   0    0.70    1.30
  -1   3   0    5.00    1.30
  -1   3   0    1.30    1.30
  -3  -1   0    2.50    1.80
  -3  -1   0    3.10    1.80
  -3  -1   0    1.20    1.60
  -3  -1   0    3.60    1.60
  -3  -1   0    3.40    1.90
   1   3   0   11.30    1.50
   1   3   0    5.70    2.60
   1   3   0    8.70    1.10
  -3   1   0    5.50    2.30
  -1  -3   0    6.10    2.00
   3  -1   0   10.30    2.30
  -3   1   0   13.00    2.20
   1   3   0    8.50    1.30
  -1  -3   0   11.60    1.40
  -3   1   0    5.60    2.30
  -1  -3   0   11.80    2.30
  -3  -3   0   14.80    2.60
   3   3   0   18.70    4.70
  -3  -3   0   11.90    3.70
  -3  -3   0   14.50    1.20
  -3   3   0    8.90    2.70
  -3   3   0   12.50    2.50
   4   2   0 5075.79  297.57
  -2   4   0 4745.83  297.97
  -4  -2   0 5399.66  299.07
  -4  -2   0 4901.51  297.57
  -2   4   0 5206.58  295.17
  -4  -2   0 5408.06  295.97
  -4  -2   0 4858.71  296.87
  -4   0   0 3547.55  216.08
   4   0   0 3986.10  216.68
   4   0   0 3863.81  215.68
   0  -4   0 3320.47  214.78
   0   4   0 3665.33  215.88
   0  -4   0 3993.30  216.48
   4   0   0 4168.48  216.88
   0   4   0 3451.05  214.78
  -4   0   0 3575.74  217.18
  -4   0   0 4132.59  216.48
  -4   0   0 3889.81  217.08
  -4   0   0 3431.66  216.18
  -4   0   0 3290.77  216.28
   0   4   0 3410.36  214.78
  -4   2   0 2395.66  137.79
   4  -2   0 2259.37  135.29
  -4   2   0 2244.78  138.09
  -4   2   0 2141.29  136.19
  -2  -4   0 2487.95  136.89
   4  -2   0 2252.37  135.99
  -4   2   0 2287.07  137.89
  -2  -4   0 2509.65  135.59
   2   4   0 2342.97  135.29
  -4   2   0 2282.57  135.89
  -2  -4   0 2265.37  137.99
   2   4   0 2325.97  135.49
   4  -2   0 2412.36  137.09
   4  -4   0  152.58   11.90
  -4  -4   0  140.09   12.40
   4  -4   0  176.08   12.10
  -4   4   0  170.48   12.20
   4  -4   0  183.08   12.20
  -4   4   0  165.58   12.80
   4   4   0  157.38   12.60
   4   4   0  175.68   14.60
  -4  -4   0  174.68   14.40
  -4   4   0  149.19   10.70
  -4  -4   0  171.88   13.30
  -4  -4   0  158.28   11.50
  -4   4   0  153.88   13.70
  -3   5   0   12.50    2.30
   3  -5   0   12.00    2.10
  -5  -3   0   13.90    4.40
  -5  -1   0   12.20    3.90
   1  -5   0   16.20    1.90
   1  -5   0   13.80    2.90
  -5  -1   0   10.00    4.10
   5   1   0   10.00    3.10
   1   5   0    4.10    1.30
  -5   1   0   12.10    4.00
  -1  -5   0   10.30    3.00
  -5   1   0    4.30    2.80
   5  -1   0    6.50    2.90
  -5   1   0    7.80    3.30
   5  -1   0    2.00    2.20
   1   5   0    4.40    1.50
   1   5   0    5.60    3.30
  -1  -5   0    8.50    2.40
  -5   1   0    6.10    3.00
  -3  -5   0   25.90    5.10
  -3  -5   0   13.70    4.60
   5  -3   0   20.00    2.60
  -3  -5   0   14.50    3.00
  -5   5   0    2.20    1.60
   5   5   0    8.30    3.30
  -5  -5   0    4.40    2.30
  -5   5   0    3.00    2.90
   5  -5   0    2.20    2.50
   5  -5   0    6.20    3.00
   5   5   0    5.30    4.00
  -5   5   0    2.30    3.60
  -5  -5   0    7.30    4.40
  -5  -5   0    1.60    2.30
  -5  -5   0    4.80    3.80
  -5   5   0    4.50    3.00
  -5  -5   0    1.00    3.00
   4  -6   0 7752.02  443.56
   6   4   0 8513.45  449.06
   6   4   0 7335.57  446.26
   4  -6   0 7931.41  443.66
  -6  -4   0 7755.22  446.36
  -6  -4   0 7523.65  446.16
  -4   6   0 7342.67  447.16
  -6  -4   0 7696.53  444.66
  -6  -4   0 7772.72  442.26
   4  -6   0 6901.01  444.96
  -4   6   0 7616.84  443.46
   2  -6   0   34.00    4.00
  -2   6   0   22.30    6.20
  -2   6   0   32.60    2.80
   6   2   0   35.30    6.50
  -2   6   0   30.10    3.60
  -2   6   0   28.00    4.10
  -6  -2   0   28.70    3.70
  -6  -2   0   31.30    5.10
   2  -6   0   30.20    2.60
   6   2   0   37.70    6.70
  -6  -2   0   37.10    6.00
  -6  -2   0   33.40    6.50
   2  -6   0   35.70    2.80
  -6  -2   0   28.90    5.90
   2  -6   0   26.40    5.20
  -6   0   0 3609.84  199.78
   0   6   0 2936.21  198.38
   0  -6   0 3534.85  198.28
   0  -6   0 2964.50  199.68
  -6   0   0 3423.06  200.38
   0   6   0 3505.45  201.88
   0  -6   0 3390.46  197.58
  -6   0   0 3404.76  199.78
   0  -6   0 3356.86  198.48
  -6   0   0 3669.23  201.98
   6   0   0 3614.14  199.48
  -6   2   0 2322.27  129.99
  -2  -6   0 2197.28  128.09
   2   6   0 2154.98  130.19
   6  -2   0 2285.87  128.89
  -2  -6   0 2381.06  129.99
  -6   2   0 2238.18  130.29
   6  -2   0 1990.00  127.19
  -6   2   0 2261.67  129.09
  -2  -6   0 2119.89  127.69
  -6   2   0 2028.80  127.89
  -6   2   0 1930.31  127.39
  -2  -6   0 2055.79  126.29
   4   6   0 2141.79  126.29
  -6   4   0 2045.10  124.59
  -6   4   0 2059.79  124.69
  -6   4   0 2010.40  122.39
  -4  -6   0 2021.80  122.09
  -4  -6   0 2102.69  124.39
   6  -4   0 2017.60  123.29
  -6   4   0 2237.08  125.19
  -6  -6   0   59.09    6.40
   6   6   0   55.29    9.80
   6  -6   0   67.59    6.90
   6  -6   0   51.99    6.20
  -6  -6   0   58.09    8.60
  -6   6   0   59.59    8.50
  -6   6   0   61.29    7.00
   6  -6   0   56.59    7.30
  -6   6   0   48.40    7.50
  -6   6   0   60.09    5.20
  -7  -5   0   -0.10    2.60
  -5   7   0   14.90    5.10
  -5   7   0    3.20    2.80
  -7  -5   0    2.60    3.80
   5  -7   0    2.00    2.20
  -5   7   0    6.30    2.30
   5  -7   0    3.90    3.20
  -7  -5   0    7.60    4.70
   7   5   0    2.80    4.20
   7   3   0    9.50    4.70
  -7  -3   0    2.70    3.40
  -7  -3   0   11.70    2.30
  -3   7   0    8.30    1.90
   3  -7   0   10.20    1.90
   7   3   0   10.30    4.00
  -3   7   0    0.70    3.70
   3  -7   0    3.50    3.20
   3  -7   0    8.20    2.10
  -3   7   0    3.90    2.40
  -7  -3   0    3.20    3.40
  -7  -1   0   16.50    4.70
  -7  -1   0    9.20    3.40
  -1   7   0    6.40    2.20
   1  -7   0   11.60    1.90
  -1   7   0   18.20    4.50
   1  -7   0    4.90    3.10
   7   1   0   15.70    4.90
   1   7   0    1.70    1.40
  -7   1   0    4.90    2.80
  -7   1   0    1.40    3.70
  -1  -7   0    4.90    1.90
  -7   1   0    4.10    3.10
  -7   1   0    8.20    3.80
  -7   1   0    2.20    3.70
   7  -1   0   -1.00    3.20
  -1  -7   0    9.00    2.60
  -1  -7   0    7.70    3.00
   1   7   0    2.60    3.60
  -7   3   0    8.80    2.90
   3   7   0    0.70    3.70
   7  -3   0    5.30    3.40
  -7   3   0    3.90    3.60
   7  -3   0   16.10    5.20
  -3  -7   0    0.70    3.20
   7  -3   0    5.80    2.80
  -3  -7   0    9.30    3.40
  -7   3   0    3.40    3.70
  -7   3   0   -1.40    3.70
   7  -5   0   10.20    4.00
  -5  -7   0   12.80    4.90
  -7   5   0    6.60    4.00
  -7   5   0    2.90    4.20
  -7   5   0    1.70    1.70
  -5  -7   0    3.20    2.30
   7  -5   0    1.30    2.90
  -5  -7   0    0.10    3.90
   4  -8   0   29.70    3.10
   8   4   0   33.20    8.10
   4  -8   0   20.80    5.70
  -4   8   0   30.50    7.90
   4  -8   0   30.80    3.70
  -4   8   0   22.40    5.00
  -4   8   0   28.40    3.20
  -8  -4   0   29.20    7.00
  -8  -4   0   28.20    6.00
  -8  -4   0   37.00    8.20
  -2   8   0 3252.07  217.58
  -2   8   0 3642.24  219.78
  -8  -2   0 3945.91  218.18
  -8  -2   0 3832.82  221.78
   2  -8   0 3723.23  216.78
   8   2   0 4052.49  220.58
  -8   0   0 1226.08   77.09
  -8   0   0 1168.18   70.69
   0   8   0 1151.48   73.99
   0  -8   0 1128.59   69.99
  -2  -8   0   77.49    8.30
  -8   2   0   71.69    7.40
  -8   2   0   80.79   10.40
  -8   2   0   86.89    9.00
  -2  -8   0   73.19    7.20
   2   8   0   74.59   10.20
  -8   2   0   86.69   10.30
  -2  -8   0   64.39    7.40
   8  -2   0   91.79    8.60
  -8   4   0 2638.94  146.99
  -4  -8   0 2248.38  144.99
  -8   4   0 2368.16  145.79
   4   8   0 2344.47  147.59
  -8   4   0 2489.25  145.39
  -4  -8   0 2534.95  145.19
  -9  -3   0    2.70    4.00
  -3   9   0    1.30    4.40
   3  -9   0    0.40    2.80
   9   3   0    3.70    3.90
  -9  -3   0    3.30    4.00
  -3   9   0    1.90    2.30
  -9  -3   0   -0.70    3.20
  -3   9   0    1.10    3.60
  -9  -3   0    3.50    2.40
  -9  -1   0    1.30    4.20
   9   1   0    7.90    3.80
  -9  -1   0    2.00    2.80
   1  -9   0    5.40    1.50
  -1   9   0    2.50    2.60
   9   1   0    0.40    3.90
  -9  -1   0   -0.10    2.90
  -1   9   0    7.80    5.20
   1  -9   0    3.70    1.50
  -1   9   0    6.70    2.60
  -9   1   0    6.80    4.80
   1   9   0    8.00    5.30
  -9   1   0    0.00    3.30
  -1  -9   0    5.50    2.30
  -1  -9   0   10.10    2.70
  -9   1   0   11.70    8.60
   9  -1   0    3.90    3.80
  -1  -9   0    9.40    2.90
   9  -1   0    5.50    4.50
  -3  -9   0    1.30    2.80
  -9   3   0    4.00    4.80
   9  -3   0    8.80    4.00
  -3  -9   0    1.20    3.30
  -9   3   0    6.70    4.10
   9  -3   0    3.00    3.80
  -9   3   0    1.30    2.30
  -9   3   0   -1.50    3.60
  -3  -9   0    1.00    1.70
   3   9   0    6.30    4.90
  -2   1  -1    6.60    2.00
   2  -1  -1    7.80    2.00
  -1  -2  -1    6.50    1.90
   1   2  -1   14.10    3.00
   2  -1  -1    6.90    1.50
   2  -1  -1    5.30    1.70
  -1  -2  -1   10.50    1.30
  -2   1  -1    8.90    1.50
   1   2  -1   10.20    1.00
   1   2  -1    8.90    1.40
   1   2  -1    7.40    1.50
  -2   1  -1   10.40    2.20
  -1  -2  -1    5.50    1.70
   1   2  -1   11.30    1.40
   2  -1  -1    7.90    1.90
  -2   1   1    7.70    1.50
  -2   1   1   10.70    1.60
   1   2   1   13.10    2.00
  -1  -2   1   13.20    2.10
  -2   1   1    8.00    2.30
  -1  -2   1    8.80    2.20
   2  -1   1    6.20    1.50
  -1  -2   1   10.00    2.40
   2  -1   1    9.50    1.30
  -1  -2   1    8.10    1.30
  -2   1   1    9.90    1.90
   2  -1   1    9.30    1.30
  -2   1   1   11.60    2.80
   1   2   1    7.20    1.20
   1   2   1    7.30    1.80
  -3  -2  -1 4261.17  242.78
  -3  -2  -1 4619.24  240.78
  -3  -2  -1 4474.95  242.78
   3   2  -1 3864.01  242.18
  -3  -2  -1 4384.06  240.08
  -2   3  -1 3918.11  242.48
  -3  -2  -1 4185.78  242.98
  -3  -2  -1 4582.54  244.18
  -2   3  -1 3736.63  240.88
  -3  -2   1 3757.32  242.88
   2  -3   1 4608.74  240.88
  -3  -2   1 3776.32  241.98
  -2   3   1 3709.53  242.48
  -3  -2   1 3768.22  241.88
   2  -3   1 4526.85  243.68
  -3   0  -1 1259.07   75.79
   0  -3  -1 1352.26   73.49
  -3   0  -1 1378.96   75.99
   0   3  -1 1395.06   74.19
   3   0  -1 1180.08   75.09
   3   0  -1 1220.78   74.99
   0   3  -1 1347.67   74.59
  -3   0  -1 1185.68   77.19
  -3   0  -1 1137.89   75.79
   3   0  -1 1182.38   76.39
   3   0  -1 1249.28   75.49
   0   3  -1 1356.36   75.39
  -3   0  -1 1235.68   75.59
  -3   0  -1 1237.78   76.69
   0  -3  -1 1241.88   74.49
   0   3  -1 1204.58   73.89
  -3   0   1 1134.19   75.49
  -3   0   1 1159.18   75.59
   3   0   1 1299.27   74.99
   0   3   1 1281.97   74.59
   0  -3   1 1350.16   76.49
   0   3   1 1173.68   74.49
  -3   0   1 1178.28   75.29
   0   3   1 1262.77   75.19
   0   3   1 1434.16   73.89
   0  -3   1 1445.36   73.59
   3   0   1 1336.87   75.09
  -3   0   1 1284.47   75.59
  -2  -3  -1   13.90    2.70
  -3   2  -1   12.60    2.10
   3  -2  -1   13.40    2.40
   2   3  -1   17.00    4.90
   2   3  -1   15.40    2.70
  -2  -3  -1   20.60    3.30
   2   3  -1   19.00    4.50
   3  -2  -1   20.00    3.90
  -3   2  -1   13.80    2.30
  -2  -3  -1   12.80    2.00
  -3   2  -1   16.90    2.40
  -3   2  -1    7.90    3.20
   3  -2  -1   11.40    2.60
  -3   2  -1   20.30    3.40
   2   3  -1   12.50    1.90
  -3   2  -1   14.50    1.80
  -3   2  -1   11.80    3.10
   2   3  -1   15.50    1.40
   2   3  -1   17.10    2.20
  -3   2  -1   15.50    3.70
  -2  -3  -1   20.60    3.50
  -3   2   1    8.60    2.70
  -2  -3   1   18.00    3.20
   2   3   1   14.90    2.20
   3  -2   1   16.00    2.00
  -3   2   1   11.70    3.00
  -3   2   1   11.40    3.40
   2   3   1   11.00    2.70
  -3   2   1   15.30    2.30
  -3   2   1   15.60    2.00
   3  -2   1   11.00    2.10
  -2  -3   1   11.30    2.00
  -2  -3   1   15.60    2.40
   3  -2   1   18.90    3.40
   3  -2   1   14.40    2.60
  -2  -3   1   14.10    1.60
   2   3   1   16.80    2.60
  -3   2   1   17.10    2.50
  -3   2   1   15.40    3.00
  -2  -3   1   13.00    4.30
  -2  -3   1   19.10    3.10
  -4  -3  -1 5417.16  331.57
  -4  -3  -1 6228.08  335.67
  -4  -3  -1 6496.35  332.07
   4   3  -1 5270.57  332.17
  -3   4  -1 5852.81  332.77
  -4  -3  -1 6466.15  337.07
  -4  -3  -1 6023.20  335.37
  -3   4  -1 5149.88  335.17
  -4  -3  -1 5614.34  334.47
   4   3  -1 5694.43  335.67
  -3   4  -1 5529.55  333.07
   4   3  -1 5685.23  334.47
  -3   4   1 5542.05  332.27
   3  -4   1 6039.30  333.17
  -4  -3   1 5659.63  335.57
  -4  -3   1 5929.41  335.07
  -4  -3   1 5127.09  334.37
   4   3   1 6114.19  335.57
  -3   4   1 5521.15  333.57
  -3   4   1 5314.27  335.47
  -1   4  -1   72.69    6.80
  -1   4  -1   84.59    7.20
  -4  -1  -1   73.79    7.50
  -1   4  -1   93.09    6.60
  -4  -1  -1   90.99    8.70
   1  -4  -1   95.59    6.30
  -4  -1  -1   89.99    7.60
   4   1  -1   73.89    7.70
  -1   4  -1   90.49    6.30
   4   1  -1   91.39    7.90
   4   1  -1  101.49    8.60
  -4  -1  -1   80.49    7.40
  -1   4  -1   79.89    8.10
  -4  -1  -1   95.19    9.60
  -4  -1  -1   69.39    8.00
  -4  -1  -1   79.39    8.90
   4   1  -1  101.89    8.00
   4   1   1   73.29    7.30
  -1   4   1   81.49    6.20
  -4  -1   1   84.69    8.50
   1  -4   1   73.49    8.30
  -4  -1   1   82.29    7.50
  -4  -1   1   76.39    6.60
   1  -4   1   99.19    6.60
   4   1   1  105.69    9.10
  -1   4   1   76.19    7.60
  -1   4   1   98.09    5.80
  -1   4   1   81.59    6.20
   1  -4   1   98.59    7.90
  -1   4   1   95.89    6.10
  -1   4   1   72.29    7.50
  -4  -1   1   89.89    8.10
  -1  -4  -1 3839.52  237.28
   4  -1  -1 3917.41  236.78
  -4   1  -1 3866.11  237.08
  -4   1  -1 4550.84  237.68
   4  -1  -1 4155.48  235.98
   4  -1  -1 4458.15  237.68
  -4   1  -1 3727.63  237.38
  -4   1  -1 3999.30  238.38
   1   4  -1 3894.31  237.28
  -4   1   1 4020.60  237.28
   1   4   1 4110.49  235.48
  -4   1   1 4120.99  239.08
  -4   1   1 4018.80  238.28
   4  -1   1 3700.73  236.08
  -4   1   1 4076.19  238.08
  -4   1   1 4066.79  237.28
  -1  -4   1 4478.95  237.18
   4  -1   1 3833.92  236.28
   1   4   1 4139.79  234.98
   1   4   1 4587.64  235.58
  -4   1   1 3769.22  237.18
  -3  -4  -1  874.91   54.49
  -4   3  -1  970.10   54.69
   3   4  -1  970.10   56.59
   4  -3  -1  868.51   53.59
  -4   3  -1  927.21   52.99
   4  -3  -1  876.51   53.89
  -4   3  -1  849.52   52.89
  -4   3  -1  830.12   51.89
   4  -3  -1  968.80   53.49
  -3  -4  -1  784.22   53.89
   3   4  -1  907.51   53.19
  -3  -4  -1  992.00   56.69
  -4   3  -1  793.42   54.39
  -3  -4  -1  890.71   52.89
   3   4  -1  884.91   55.59
   4  -3   1  860.11   53.49
  -4   3   1  860.41   55.39
  -4   3   1  928.71   52.89
  -4   3   1  905.11   52.39
   4  -3   1  866.81   53.19
  -4   3   1  839.22   54.49
   3   4   1  961.30   55.99
  -4   3   1  888.01   52.39
  -3  -4   1  896.11   54.49
   3   4   1  874.71   54.09
  -4   3   1  884.91   54.39
  -3  -4   1  939.01   53.19
   4  -3   1  848.72   52.59
  -3  -4   1  869.81   54.89
  -5  -4  -1  557.94   35.10
   4  -5  -1  573.84   36.90
  -4   5  -1  508.75   37.40
  -5  -4  -1  548.75   36.70
   4  -5  -1  579.54   34.90
  -4   5  -1  548.15   35.80
   5   4  -1  579.44   37.10
  -5  -4  -1  574.64   36.70
  -4   5  -1  589.44   35.10
   4  -5  -1  598.24   34.70
  -4   5   1  602.34   35.00
   5   4   1  619.84   38.60
   4  -5   1  574.94   35.30
  -4   5   1  526.35   33.90
  -5  -4   1  582.94   33.50
  -5  -4   1  639.54   39.20
   5   4   1  542.55   36.70
  -4   5   1  557.54   38.20
   4  -5   1  551.54   35.80
  -5  -4   1  543.35   35.30
  -4   5   1  536.75   35.90
  -5  -4   1  598.34   37.70
   4  -5   1  570.24   34.70
   5   2  -1   94.69    9.40
   5   2  -1   79.09    8.90
  -5  -2  -1   80.39    7.70
  -2   5  -1   81.79    7.00
  -5  -2  -1   83.79    6.50
  -2   5  -1   67.09    9.00
   5   2  -1   84.39    9.30
   2  -5  -1   93.69    6.00
   2  -5  -1   93.49    6.00
  -5  -2  -1  101.49    8.70
  -5  -2  -1   87.39    9.00
  -5  -2  -1   88.79   13.30
  -5  -2  -1   89.39    9.20
   2  -5  -1   90.69    6.50
  -2   5   1   79.99    5.90
  -5  -2   1   72.79    8.90
   2  -5   1   78.69    5.70
   2  -5   1   84.69    8.10
   5   2   1   99.39    9.00
  -5  -2   1   87.69    7.90
  -5  -2   1   95.09    9.20
  -2   5   1   77.39    6.90
   5   2   1  102.49    9.70
   2  -5   1   95.29    5.50
  -2   5   1   83.39    9.20
  -5  -2   1   97.39    9.50
  -5  -2   1   97.89   10.00
  -5  -2   1   85.59    6.60
  -5   0  -1 3115.99  189.58
   5   0  -1 3020.60  189.48
   0   5  -1 2904.71  187.58
  -5   0  -1 2941.71  188.48
   0  -5  -1 3470.85  187.48
   0  -5  -1 3376.66  187.98
   0   5  -1 3522.75  191.18
   0   5  -1 2894.61  188.88
   0  -5  -1 3471.15  187.08
   5   0  -1 3226.58  188.78
   0  -5  -1 3211.88  189.48
   5   0  -1 3474.65  190.08
  -5   0  -1 3441.76  190.78
  -5   0  -1 3156.08  189.58
  -5   0   1 3160.78  189.28
  -5   0   1 3358.66  189.18
  -5   0   1 3014.60  189.28
   0   5   1 2928.61  186.88
   0  -5   1 3448.25  187.78
   5   0   1 3211.88  188.38
   0  -5   1 2976.10  189.28
   0  -5   1 3382.56  186.88
   0  -5   1 3299.47  188.08
  -5   0   1 3280.87  191.28
   5  -2  -1 1791.12  107.99
  -2  -5  -1 1935.71  109.69
  -5   2  -1 2016.80  111.09
  -5   2  -1 1767.82  108.99
   2   5  -1 1746.73  107.09
   2   5  -1 1798.02  107.69
   5  -2  -1 1851.21  109.79
  -2  -5  -1 1872.21  110.99
  -5   2  -1 1771.62  110.59
   5  -2  -1 1733.83  108.99
  -2  -5  -1 1928.01  107.99
   5  -2  -1 1797.42  109.99
  -5   2  -1 1982.40  111.49
  -2  -5   1 1822.22  107.49
   2   5   1 1777.82  107.49
   5  -2   1 2007.10  110.19
   5  -2   1 1683.73  108.49
  -5   2   1 1929.31  111.19
  -5   2   1 1882.11  111.89
  -2  -5   1 1966.90  109.69
  -5   2   1 1847.52  110.69
  -2  -5   1 1969.30  108.39
  -5   2   1 1747.53  108.89
   2   5   1 1737.93  107.99
   5  -4  -1   10.60    3.30
  -4  -5  -1   13.60    3.30
   4   5  -1   21.40    6.20
  -4  -5  -1   11.00    3.70
   5  -4  -1   10.30    3.20
  -4  -5  -1   13.30    5.00
  -4  -5  -1    9.20    2.60
  -5   4  -1   14.10    4.80
  -5   4  -1   12.40    3.90
   5  -4  -1   11.20    3.50
   4   5  -1   14.90    3.10
  -4  -5  -1   16.80    5.70
  -5   4  -1   12.70    4.40
  -4  -5   1   21.00    5.50
   5  -4   1   19.00    3.80
   4   5   1   18.90    3.80
  -4  -5   1   17.40    5.40
  -4  -5   1   12.70    3.40
  -5   4   1   13.60    2.80
  -5   4   1   14.00    4.50
  -5   4   1   11.50    3.90
  -5   4   1   21.50    5.70
  -4  -5   1   19.90    5.30
   5  -4   1   15.00    4.10
   5  -4   1   11.40    3.30
   4   5   1   20.20    5.80
   5  -6  -1 1231.48   66.89
  -5   6  -1 1228.28   66.69
   6   5  -1 1092.69   68.59
  -5   6  -1 1000.60   65.59
  -5   6  -1 1062.79   68.99
  -6  -5  -1 1130.49   68.49
  -5   6  -1  966.00   67.09
   5  -6  -1 1170.28   66.59
   6   5  -1 1167.28   71.19
   5  -6  -1 1105.19   67.79
  -6  -5  -1 1145.19   66.69
   5  -6   1 1088.29   66.49
   6   5   1 1011.50   67.79
  -6  -5   1 1179.48   69.49
  -6  -5   1 1029.00   67.89
   6   5   1 1144.09   70.39
  -5   6   1 1125.99   69.79
   5  -6   1 1068.79   67.39
  -5   6   1 1236.38   66.79
   5  -6   1 1016.50   66.19
  -6  -5   1 1105.39   66.89
   6   3  -1  307.47   21.20
  -6  -3  -1  271.67   18.60
  -6  -3  -1  298.57   20.50
  -6  -3  -1  260.77   16.70
  -3   6  -1  266.27   17.30
  -3   6  -1  253.17   20.80
   3  -6  -1  291.07   17.00
  -6  -3  -1  268.47   19.60
  -6  -3  -1  295.87   21.10
  -3   6  -1  265.07   16.60
   3  -6  -1  276.27   16.90
   3  -6  -1  247.78   19.00
   3  -6   1  275.87   16.70
  -6  -3   1  298.17   19.10
   3  -6   1  250.77   19.00
  -6  -3   1  256.57   20.10
  -6  -3   1  264.47   20.80
  -6  -3   1  263.37   16.90
  -3   6   1  246.78   16.90
   6   3   1  313.97   21.80
  -3   6   1  258.47   20.80
   3  -6   1  255.17   16.70
  -6  -3   1  300.17   22.50
   1  -6  -1 1382.16   91.59
  -6  -1  -1 1361.96   92.39
  -1   6  -1 1519.05   92.49
  -1   6  -1 1405.36   89.79
   1  -6  -1 1549.54   89.29
  -6  -1  -1 1606.04   90.69
   1  -6  -1 1575.14   89.09
   6   1  -1 1559.14   91.99
   6   1  -1 1642.54   92.79
  -6  -1  -1 1513.05   91.59
   1  -6  -1 1569.94   89.99
  -6  -1  -1 1619.74   94.99
   1  -6   1 1519.35   90.39
  -6  -1   1 1458.15   91.49
   6   1   1 1672.33   91.89
   1  -6   1 1479.65   90.09
  -6  -1   1 1467.95   90.49
  -6  -1   1 1631.44   92.59
  -1   6   1 1433.46   90.89
   1  -6   1 1585.84   88.69
  -6   1  -1 1363.86   84.99
   1   6  -1 1345.27   83.59
  -6   1  -1 1343.17   85.89
  -6   1  -1 1473.05   85.69
   6  -1  -1 1462.55   84.89
  -1  -6  -1 1311.27   83.49
   6  -1  -1 1530.35   85.99
  -1  -6  -1 1400.96   83.09
  -6   1  -1 1577.64   87.29
   6  -1  -1 1449.06   85.89
   1   6  -1 1361.96   86.69
  -6   1   1 1498.45   86.49
  -1  -6   1 1282.47   83.69
  -1  -6   1 1485.25   85.49
  -6   1   1 1285.67   84.29
   1   6   1 1538.65   87.79
   1   6   1 1344.77   82.59
  -1  -6   1 1407.36   83.49
  -6   1   1 1434.16   85.49
  -6   1   1 1322.77   85.89
   6  -1   1 1526.85   84.39
  -1  -6   1 1431.46   84.39
  -6   3  -1   31.90    6.30
  -6   3  -1   36.00    5.30
  -6   3  -1   32.70    3.50
  -3  -6  -1   30.50    6.40
  -3  -6  -1   27.90    5.60
  -3  -6  -1   25.10    5.30
  -3  -6  -1   31.40    3.80
   6  -3  -1   36.00    6.10
  -6   3  -1   31.10    6.20
  -6   3  -1   32.90    6.70
   6  -3  -1   42.90    5.50
  -3  -6   1   34.80    6.40
  -6   3   1   25.20    6.70
  -6   3   1   31.70    4.20
   6  -3   1   29.40    4.50
   3   6   1   24.50    6.40
  -6   3   1   31.60    6.40
  -3  -6   1   38.50    4.30
   6  -3   1   41.40    6.10
  -3  -6   1   41.50    6.10
  -6   3   1   35.90    6.50
  -3  -6   1   28.60    5.80
  -6   5  -1 2351.36  149.59
   6  -5  -1 2645.14  149.59
  -5  -6  -1 2354.26  147.69
  -6   5  -1 2407.46  147.79
   5   6  -1 2502.75  152.18
   6  -5  -1 2523.35  149.19
  -6   5  -1 2887.91  150.38
  -5  -6  -1 2574.04  150.18
  -6   5  -1 2372.06  149.99
   6  -5  -1 2418.16  148.69
   6  -5   1 2557.74  148.89
   5   6   1 2523.95  151.78
  -5  -6   1 2364.96  147.99
  -6   5   1 2518.45  150.58
  -6   5   1 2267.07  149.59
  -6   5   1 2816.22  149.99
   6  -5   1 2813.92  149.19
  -5  -6   1 2484.65  150.48
  -6   7  -1    5.10    4.30
   6  -7  -1    3.20    3.50
  -6   7  -1   10.30    3.30
  -6   7  -1   10.20    3.70
  -7  -6  -1    6.60    4.20
  -7  -6  -1    4.30    2.90
  -7  -6  -1   17.00    6.30
  -6   7  -1    7.20    2.90
   7   6  -1    4.10    4.60
  -6   7   1    8.10    3.10
   7   6   1   14.70    5.70
   6  -7   1    2.80    3.40
   6  -7   1    8.90    3.00
   6  -7   1    5.40    2.90
  -7  -6   1    3.80    4.60
  -7  -6   1   12.70    5.60
  -7  -6   1    6.20    3.20
  -6   7   1    4.00    3.10
  -6   7   1    6.00    4.40
   7   4  -1  841.62   50.99
  -4   7  -1  693.13   44.50
   4  -7  -1  786.32   45.10
  -4   7  -1  659.13   45.00
  -7  -4  -1  830.52   47.00
  -7  -4  -1  790.12   48.10
   4  -7  -1  672.93   47.10
  -7  -4  -1  823.72   48.30
  -4   7  -1  792.92   49.50
   4  -7  -1  778.82   45.30
   7   4  -1  727.63   48.20
  -7  -4   1  796.62   48.70
   4  -7   1  747.83   44.80
   4  -7   1  693.83   46.20
  -7  -4   1  794.02   47.00
  -4   7   1  673.53   44.70
   7   4   1  807.22   49.90
  -7  -4   1  794.62   44.50
  -4   7   1  774.02   49.50
   7   4   1  757.92   48.10
  -4   7   1  673.43   44.80
  -2   7  -1 2194.08  141.39
  -7  -2  -1 2479.15  145.19
  -2   7  -1 2477.05  144.79
  -7  -2  -1 2569.54  143.89
   2  -7  -1 2361.46  140.69
   2  -7  -1 2376.36  140.59
   2  -7  -1 2431.76  141.69
  -7  -2  -1 2533.15  143.39
  -7  -2  -1 2445.26  141.59
  -7  -2   1 2400.16  141.69
  -2   7   1 2252.97  143.39
  -7  -2   1 2235.38  144.79
  -7  -2   1 2476.05  143.39
  -7  -2   1 2730.93  144.99
   2  -7   1 2296.57  140.19
   7   2   1 2684.03  144.19
   2  -7   1 2389.86  140.29
  -2   7   1 2259.97  141.29
  -7   0  -1   12.70    3.60
  -7   0  -1   13.00    4.40
   7   0  -1   17.30    5.00
   0  -7  -1   17.70    2.70
   0  -7  -1    6.70    3.40
   0  -7  -1   12.10    2.30
   0  -7  -1   10.50    2.70
  -7   0  -1   11.80    3.70
  -7   0  -1   21.10    6.30
   0   7  -1   13.50    3.40
   0   7  -1   11.20    4.50
   7   0  -1   12.20    4.30
  -7   0  -1   14.40    4.90
  -7   0   1   19.60    6.90
   0  -7   1   12.90    3.40
   7   0   1   20.30    5.60
   7   0   1   13.20    4.50
  -7   0   1    9.10    4.20
   0  -7   1   10.90    2.40
   0  -7   1   10.00    2.30
   0   7   1    6.70    4.40
  -7   0   1   12.30    4.00
   0   7   1   13.50    2.70
  -7   2  -1 1228.88   72.49
   7  -2  -1 1228.08   71.89
  -2  -7  -1 1093.69   69.99
  -2  -7  -1 1163.88   70.69
  -7   2  -1 1301.37   73.19
   2   7  -1 1085.19   72.89
  -7   2  -1 1145.49   71.09
  -2  -7  -1 1051.09   70.59
  -7   2  -1 1262.57   71.59
   7  -2  -1 1256.27   70.69
  -7   2  -1 1119.79   70.49
  -7   2   1 1221.58   71.59
   2   7   1 1142.09   72.99
   7  -2   1 1250.57   70.09
  -7   2   1 1052.19   69.59
  -2  -7   1 1136.79   70.59
  -7   2   1 1199.78   72.19
  -7   2   1 1267.67   73.89
  -2  -7   1 1087.99   70.09
  -2  -7   1 1088.39   69.49
  -7   2   1 1103.19   70.99
   7  -4  -1 1560.64   85.49
   4   7  -1 1389.76   94.39
  -4  -7  -1 1544.55   95.59
  -7   4  -1 1457.35   85.69
  -4  -7  -1 1437.16   84.79
  -7   4  -1 1350.16   87.59
  -7   4  -1 1358.26   85.29
   7  -4  -1 1367.16   83.79
  -7   4  -1 1264.87   83.09
  -4  -7  -1 1305.37   84.49
   7  -4   1 1409.76   83.49
  -7   4   1 1315.97   84.89
  -4  -7   1 1335.27   85.69
   4   7   1 1438.86   89.59
   7  -6  -1  112.19   11.00
  -6  -7  -1  108.39   11.50
   6   7  -1  125.69   13.80
   7  -6  -1  118.49   10.60
  -7   6  -1   96.09   11.00
  -7   6  -1  104.59   10.80
  -7   6   1  115.29   11.90
  -6  -7   1  140.29   13.40
   7  -6   1  113.39   10.10
   6   7   1  112.59   13.30
  -6  -7   1  120.59   12.40
  -7   6   1  124.29   11.40
  -7   6   1   94.69   10.60
  -6  -7   1  123.19   10.60
   5  -8  -1  963.90   65.19
  -5   8  -1 1146.09   67.29
  -5   8  -1  971.00   62.09
   5  -8  -1  958.60   62.39
  -8  -5  -1 1160.78   64.59
   5  -8  -1 1004.20   63.19
  -8  -5   1 1158.88   66.69
   8   5   1 1107.99   67.59
   5  -8   1 1067.39   63.19
  -8  -5   1 1156.18   64.79
  -5   8   1 1012.30   62.49
  -5   8   1 1084.59   67.19
   5  -8   1  998.60   62.29
  -3   8  -1   60.09    9.20
  -8  -3  -1   58.49    5.20
   8   3  -1   58.99    7.90
  -8  -3  -1   75.19    9.10
   8   3  -1   61.69    9.50
  -3   8  -1   70.79    6.60
   3  -8  -1   60.79    4.80
   3  -8  -1   43.40    7.10
  -3   8  -1   52.09    5.70
  -8  -3  -1   76.99    9.50
   3  -8  -1   58.19    4.60
  -8  -3  -1   67.89    9.00
   3  -8   1   55.39    4.50
  -8  -3   1   65.69    9.40
  -8  -3   1   76.19    9.60
   3  -8   1   50.79    7.00
   8   3   1   55.49    8.70
  -3   8   1   53.69    8.20
   8   3   1   63.99    7.50
   3  -8   1   56.19    4.30
  -8  -3   1   55.09    5.30
  -1   8  -1 1382.46   86.79
  -8  -1  -1 1620.04   88.19
  -1   8  -1 1467.15   90.39
   1  -8  -1 1303.57   85.49
  -8  -1  -1 1521.35   89.39
  -8  -1  -1 1506.55   87.49
  -8  -1   1 1586.04   90.99
  -8  -1   1 1289.17   88.79
   1  -8   1 1328.97   85.89
  -8  -1   1 1519.95   86.39
   1  -8   1 1380.36   84.29
  -8  -1   1 1494.95   87.69
  -8   1  -1   60.89   11.40
  -1  -8  -1   40.20    5.90
   1   8  -1   40.30    4.10
  -1  -8  -1   38.30    4.80
   8  -1  -1   55.59    8.00
  -8   1  -1   52.99    6.90
   1   8  -1   43.50    8.40
   8  -1  -1   54.99    7.20
  -1  -8  -1   37.20    4.20
  -8   1  -1   49.40    7.80
  -1  -8   1   36.30    4.60
  -1  -8   1   49.00    4.80
  -1  -8   1   39.90    5.90
  -1  -8   1   38.30    4.80
   1   8   1   37.90    3.40
   1   8   1   42.60    8.50
  -8   1   1   47.10    7.40
  -8   1   1   42.50    6.60
  -8   1   1   49.40    6.30
  -8   3  -1 2060.59  119.29
  -8   3  -1 2141.19  118.59
  -3  -8  -1 1811.12  117.49
  -8   3  -1 2093.19  119.29
   3   8  -1 1893.91  120.49
  -3  -8  -1 1789.32  116.89
  -3  -8   1 1967.90  117.59
  -8   3   1 2113.29  118.69
  -3  -8   1 1850.81  117.79
  -8   3   1 1939.01  118.59
   3   8   1 1865.21  120.19
  -8   3   1 2131.69  120.49
   8  -5  -1    5.10    3.80
  -8   5  -1    4.40    3.80
   5   8  -1    5.60    4.90
  -8   5  -1    0.70    4.60
  -5  -8  -1   13.20    3.50
  -5  -8  -1    7.90    4.40
   8  -5  -1   12.40    4.50
  -5  -8  -1    7.20    4.30
  -8   5   1    0.70    3.80
  -5  -8   1    3.10    4.10
  -5  -8   1    5.40    4.00
   8  -5   1    5.80    3.60
   5   8   1    1.00    4.40
  -8   5   1    9.50    5.60
   8  -5   1    3.70    3.50
  -8   5   1    7.60    4.00
  -9  -2  -1   30.00    6.50
   9   2  -1   29.60    7.80
   2  -9  -1   20.90    2.70
  -2   9  -1   21.10    4.60
  -2   9  -1   27.10    6.20
   9   2  -1   35.20    6.40
   2  -9  -1   17.70    5.60
   2  -9  -1   28.60    2.90
  -9  -2  -1   23.30    4.30
  -9  -2  -1   25.80    6.20
  -2   9  -1   22.10    4.00
  -9  -2  -1   38.00    8.00
  -9  -2  -1   36.20    7.20
  -9  -2   1   27.60    4.60
  -9  -2   1   27.50    6.60
  -2   9   1   21.20    3.90
   9   2   1   30.00    7.30
   9   2   1   35.20    6.10
  -9  -2   1   33.50    8.10
  -9  -2   1   23.50    6.40
  -2   9   1   17.60    3.60
  -2   9   1   33.90    5.50
  -2   9   1   23.70    8.00
   0   9  -1 2043.10  127.29
   0   9  -1 2021.80  131.69
  -9   0  -1 2136.19  128.49
  -9   0   1 2281.77  128.99
   0   9   1 2164.18  132.39
   9   0   1 2382.26  129.69
  -9   0   1 2341.27  128.99
   0  -9   1 1928.91  130.99
  -9   2  -1  100.99   10.90
  -9   2  -1   87.29    8.40
   2   9  -1   79.69   11.90
  -9   2  -1  106.59   11.30
  -2  -9  -1   82.59    8.90
  -2  -9  -1   75.89    6.70
  -9   2  -1   98.29    9.90
  -2  -9   1   73.49    7.90
  -9   2   1   78.59    8.00
   2   9   1   98.59   12.10
  -2  -9   1   93.19    9.40
   9  -2   1  103.89    9.30
  -2  -9   1   94.39    8.50
  -9   2   1  105.79   11.70
  -9   2   1   94.89    9.70
   0   0  -2    8.70    0.80
   0   0   2    7.30    1.00
   0   0   2    7.10    0.90
  -1   1  -2 2551.14  167.48
  -1  -1   2 2930.21  168.48
   1   1   2 3185.88  168.58
   0   2  -2  567.04   32.70
   0  -2  -2  558.24   32.60
  -2   0  -2  552.54   34.30
   2   0  -2  562.54   33.20
   0   2  -2  578.64   32.50
   2   0  -2  571.14   32.60
   2   0  -2  529.55   32.90
  -2   0  -2  599.94   33.40
   0  -2  -2  572.84   32.30
   2   0  -2  536.45   32.80
  -2   0  -2  499.05   33.00
   0   2  -2  605.44   32.80
  -2   0   2  518.65   32.40
   0  -2   2  588.34   32.60
  -2   0   2  540.25   33.10
   0   2   2  486.35   32.30
   0  -2   2  607.64   33.10
   0   2   2  583.54   33.00
   0   2   2  481.25   32.90
   0   2   2  541.25   31.80
   2   0   2  507.05   33.00
  -2   0   2  527.75   33.10
  -2   0   2  510.45   32.80
   2   0   2  534.35   33.30
  -2  -2  -2  549.45   30.90
  -2  -2  -2  495.45   31.80
   2   2  -2  540.85   31.90
   2  -2  -2  517.15   31.80
   2   2  -2  552.64   31.40
   2   2  -2  537.85   34.20
   2   2  -2  599.14   32.50
   2  -2  -2  570.34   31.80
   2  -2  -2  521.85   32.20
  -2   2  -2  541.55   31.60
   2   2  -2  538.65   34.40
   2   2  -2  553.84   32.90
   2   2   2  472.65   32.30
  -2   2   2  495.55   32.20
   2   2   2  555.54   32.50
   2   2   2  485.15   32.60
  -2   2   2  476.15   32.90
  -2  -2   2  591.34   31.50
  -2  -2   2  500.05   32.00
  -2   2   2  486.65   32.80
  -2  -2   2  579.14   32.20
  -2   2   2  559.04   31.00
   2   2   2  518.65   33.60
   2  -2   2  553.34   31.80
  -2   2   2  530.25   31.90
   2  -2   2  480.15   32.00
  -2   2   2  543.95   31.00
   3   1  -2 1999.20  125.19
  -3  -1  -2 1990.80  125.19
  -3  -1  -2 1971.40  124.19
   3   1  -2 2291.27  123.89
  -3  -1  -2 2057.09  125.29
  -1   3  -2 2198.18  124.09
  -3  -1  -2 2379.26  129.19
   3   1  -2 2079.29  125.09
  -3  -1  -2 2033.00  124.59
   3   1  -2 2180.98  124.69
   1  -3   2 2160.88  125.19
  -1   3   2 2218.08  123.59
   3   1   2 2388.86  125.29
   3   1   2 2349.86  125.09
  -1   3   2 1920.51  123.39
  -3  -1   2 2137.69  123.79
  -3  -1   2 2203.08  124.49
  -1   3   2 1997.30  124.29
  -3  -1   2 1915.71  124.69
  -3  -1   2 2033.30  124.29
   3   1   2 2269.57  125.39
  -3  -1   2 1913.21  124.39
  -3   1  -2 5836.22  339.77
   1   3   2 5820.42  338.77
  -3   3  -2 1048.30   57.39
  -3   3  -2  913.91   56.09
  -3  -3  -2  897.21   56.09
  -3  -3  -2  881.11   58.89
   3  -3  -2  914.81   56.29
   3   3  -2  970.80   56.69
  -3   3  -2  994.90   56.19
  -3   3  -2 1025.60   56.49
   3   3  -2 1013.00   55.59
   3  -3  -2  918.31   56.79
  -3  -3  -2 1050.59   58.39
  -3  -3   2  977.50   56.59
   3  -3   2 1055.39   57.79
   3  -3   2  867.61   56.29
  -3   3   2  820.72   57.09
  -3   3   2  951.20   55.29
   3   3   2  948.31   57.89
  -3  -3   2  829.52   56.89
  -3  -3   2  975.30   55.49
  -3   3   2  949.80   55.39
   3   3   2  997.70   57.19
  -3  -3   2  973.50   57.49
   3  -3   2  998.60   56.69
  -3  -3   2  821.22   58.39
  -3   3   2  903.91   56.39
  -4  -2  -2   24.30    4.40
  -2   4  -2   28.20    3.10
   2  -4  -2   37.20    4.10
  -4  -2  -2   23.50    4.70
   2  -4  -2   30.00    2.80
  -2   4  -2   26.40    3.50
  -4  -2  -2   28.90    3.40
  -4  -2  -2   25.40    2.90
  -2   4  -2   25.30    2.80
   4   2  -2   26.30    4.30
  -4  -2  -2   32.70    5.80
   2  -4  -2   29.30    4.10
   4   2  -2   31.40    5.50
   4   2  -2   31.40    4.50
   2  -4   2   23.20    5.20
  -4  -2   2   25.00    3.90
  -4  -2   2   22.80    4.30
  -2   4   2   36.40    3.80
   2  -4   2   21.60    3.90
   2  -4   2   29.60    2.40
  -4  -2   2   23.40    4.40
  -4  -2   2   29.80    3.00
  -4  -2   2   20.70    5.10
  -2   4   2   31.00    2.90
  -2   4   2   31.10    4.70
   4   0  -2 2179.28  133.79
  -4   0  -2 2456.35  134.69
   0   4  -2 2487.25  135.39
   4   0  -2 2139.69  133.19
   0   4  -2 2081.89  131.89
   0   4  -2 2152.18  132.29
   0   4  -2 2440.56  133.19
   4   0  -2 2276.57  134.19
  -4   0  -2 2300.27  134.49
  -4   0  -2 2266.27  133.89
   0  -4  -2 2477.75  132.89
  -4   0  -2 2434.66  135.89
   0  -4  -2 2500.45  132.19
  -4   0  -2 2097.49  134.19
   0   4   2 2048.40  132.39
  -4   0   2 2292.87  133.89
   4   0   2 2375.36  134.89
   0  -4   2 2391.86  131.69
   0  -4   2 2173.58  133.69
  -4   0   2 2136.29  134.79
  -4   0   2 2043.40  134.29
   4   0   2 2336.07  133.09
  -4   0   2 2095.09  133.49
   4   0   2 2348.97  133.89
   0   4   2 2286.67  131.79
   2   4  -2 2951.20  170.58
   4  -2  -2 2627.84  172.18
   2   4  -2 2820.02  170.38
  -2  -4  -2 3107.69  170.88
   4  -2  -2 3209.88  172.28
  -4   2  -2 2693.53  171.48
  -4   2  -2 3136.29  171.98
  -2  -4  -2 2893.21  172.48
  -4   2  -2 2760.92  171.48
  -4   2  -2 3000.20  173.78
   4  -2  -2 2717.43  171.98
  -4   2  -2 2776.22  173.28
  -2  -4  -2 3219.98  172.48
   4  -2  -2 2952.30  170.58
  -2  -4   2 2686.23  172.68
  -4   2   2 2887.41  173.08
  -2  -4   2 3230.88  172.58
   4  -2   2 2842.02  171.28
  -2  -4   2 3010.50  171.08
   4  -2   2 2770.52  171.28
  -2  -4   2 2975.60  171.08
  -2  -4   2 3215.98  171.68
   2   4   2 3082.39  171.38
  -4   2   2 2984.60  171.78
  -4   2   2 2976.10  174.08
  -4   4  -2  590.84   38.80
   4   4  -2  607.84   40.30
   4  -4  -2  631.54   38.80
   4   4  -2  598.64   36.80
   4   4  -2  672.83   38.80
  -4   4  -2  594.04   37.50
   4  -4  -2  682.83   37.90
  -4  -4  -2  613.24   37.70
  -4  -4  -2  624.54   39.40
   4  -4  -2  615.54   38.10
  -4   4  -2  679.13   39.40
  -4   4  -2  594.64   40.20
  -4  -4   2  655.23   38.40
  -4  -4   2  587.94   36.60
  -4   4   2  635.94   38.40
  -4   4   2  646.94   41.00
  -4  -4   2  664.23   40.10
  -4   4   2  592.44   36.90
  -4   4   2  549.85   39.00
   4  -4   2  661.63   38.50
  -4  -4   2  585.94   38.90
   4   4   2  587.24   39.20
  -4  -4   2  676.23   46.50
  -5  -3  -2 2180.08  118.59
  -3   5  -2 1926.11  118.99
   5   3  -2 1892.51  119.39
   3  -5  -2 2144.29  118.89
   5   3  -2 1946.11  122.29
  -3   5  -2 1843.82  121.69
   3  -5  -2 2228.68  119.09
  -5  -3  -2 2111.39  119.99
   5   3  -2 2053.79  121.59
  -5  -3  -2 1974.20  118.19
  -3   5  -2 2055.29  119.09
  -5  -3  -2 2049.89  121.09
  -5  -3  -2 2200.88  122.39
  -3   5  -2 2046.40  120.09
   3  -5   2 1950.01  118.59
  -5  -3   2 2067.59  118.69
  -3   5   2 1833.12  118.29
  -5  -3   2 1905.51  121.59
  -5  -3   2 2086.59  121.99
   3  -5   2 1980.10  120.39
  -5  -3   2 2011.50  122.99
  -5  -3   2 2040.70  120.29
   5   3   2 2217.28  121.39
  -3   5   2 1976.80  124.19
  -3   5   2 2149.28  119.09
   5   1  -2 4150.98  276.37
  -5  -1  -2 4809.82  276.27
  -5  -1  -2 4931.01  276.87
  -5  -1  -2 4907.31  276.17
  -5  -1  -2 5032.90  275.37
   5   1  -2 4819.82  276.57
   1  -5  -2 5118.59  276.67
  -5  -1  -2 4532.95  276.97
   1  -5  -2 5280.57  274.37
   1  -5   2 4337.77  275.87
  -1   5   2 4802.82  273.97
  -1   5   2 4280.57  275.17
  -5  -1   2 4606.14  275.17
  -5  -1   2 4628.14  276.07
   5   1   2 4983.50  276.17
  -5  -1   2 4410.16  277.57
   1  -5   2 4687.53  277.37
  -5  -1   2 4725.03  276.67
  -1   5   2 4757.92  274.47
  -5   1  -2   47.00    6.20
  -5   1  -2   56.19    7.00
  -1  -5  -2   48.80    5.20
   5  -1  -2   56.59    6.20
  -1  -5  -2   44.40    3.90
   5  -1  -2   49.40    5.10
   5  -1  -2   50.39    5.80
  -5   1  -2   61.39    6.20
  -1  -5  -2   60.09    5.70
   1   5  -2   50.79    7.00
  -5   1  -2   67.19    8.10
  -5   1  -2   66.39    7.30
  -5   1  -2   58.69    7.10
   5  -1  -2   42.10    6.00
   1   5  -2   50.29    4.10
   5  -1   2   61.99    6.90
  -5   1   2   51.89    6.90
   1   5   2   56.59    4.10
  -5   1   2   50.59    7.60
  -1  -5   2   58.99    5.10
   5  -1   2   48.20    4.80
  -1  -5   2   52.99    5.60
  -1  -5   2   51.79    5.20
  -5   1   2   45.00    6.00
  -5   1   2   62.59    7.60
   1   5   2   57.49    4.10
   1   5   2   56.39    3.90
   3   5  -2 5427.86  318.77
  -3  -5  -2 5802.22  316.87
   3   5  -2 5550.04  317.57
   3   5  -2 5396.36  313.57
  -5   3  -2 5515.05  315.37
  -3  -5  -2 5333.47  316.37
  -5   3  -2 5030.10  316.57
  -3  -5  -2 5350.56  314.47
  -5   3  -2 5594.54  316.97
   3   5  -2 5179.68  314.07
  -5   3  -2 5899.41  318.17
   5  -3  -2 5315.17  316.37
  -3  -5  -2 5681.23  319.27
   5  -3  -2 5413.76  315.97
  -5   3   2 5456.15  317.57
  -5   3   2 4786.42  314.47
  -3  -5   2 5781.62  317.47
   5  -3   2 5238.98  314.97
  -5   3   2 5647.83  317.37
  -5   3   2 5272.87  314.07
   3   5   2 5280.17  315.47
   3   5   2 5819.32  318.27
  -3  -5   2 5136.89  314.87
  -3  -5   2 5656.03  316.77
  -5   3   2 4984.90  316.97
  -5   5  -2  818.82   55.09
   5  -5  -2  928.61   56.89
   5  -5  -2  973.00   56.39
  -5   5  -2  857.91   56.69
   5   5  -2  931.61   56.59
  -5   5  -2  838.22   57.79
  -5  -5  -2  897.31   55.49
  -5  -5  -2  932.91   57.49
  -5  -5  -2  812.92   56.19
  -5   5  -2  994.00   57.09
   5   5  -2  955.80   60.19
  -5  -5   2 1031.30   59.39
  -5  -5   2  967.30   58.79
   5   5   2  963.40   58.99
  -5   5   2  979.40   56.39
  -5  -5   2  902.51   56.09
  -5   5   2  945.61   58.99
  -5  -5   2  842.82   56.79
   5  -5   2  927.31   55.99
   5  -5   2  889.21   56.29
  -5  -5   2  984.50   59.79
   5  -5   2 1008.30   56.19
   6   4  -2   -0.50    4.40
   4  -6  -2    6.60    3.20
   6   4  -2    6.30    4.20
  -6  -4  -2    9.70    4.60
  -6  -4  -2    4.40    3.00
  -4   6  -2    3.20    2.20
  -4   6  -2    4.10    2.00
  -4   6  -2   -2.40    3.20
  -4   6  -2    0.80    2.20
  -6  -4  -2    1.30    3.00
   6   4  -2    2.40    3.20
   4  -6  -2    7.90    2.40
  -6  -4  -2    4.70    2.60
   4  -6  -2    1.70    1.70
  -6  -4   2    3.00    4.10
   4  -6   2    2.30    1.80
   4  -6   2    2.20    2.00
  -4   6   2    1.10    1.60
   4  -6   2    2.90    2.50
   6   4   2    3.80    2.60
  -6  -4   2    5.70    1.60
  -4   6   2    3.00    2.00
  -6  -4   2    3.10    2.20
  -6  -4   2   -0.10    2.40
  -4   6   2    3.60    4.50
  -6  -4   2    5.60    3.90
   6   2  -2  163.38   14.40
   2  -6  -2  189.68   11.50
   2  -6  -2  175.38   14.00
  -6  -2  -2  179.38   12.10
  -2   6  -2  172.08   15.10
  -2   6  -2  162.48   12.40
   2  -6  -2  184.88   11.90
  -6  -2  -2  192.88   15.20
  -2   6  -2  161.08   12.00
   2  -6  -2  187.28   11.40
  -6  -2  -2  194.28   13.70
   6   2  -2  190.08   15.20
  -6  -2   2  156.38   15.10
  -6  -2   2  176.68   12.30
  -2   6   2  180.98   11.60
  -6  -2   2  188.58   15.40
   6   2   2  179.88   13.80
  -2   6   2  174.78   13.90
   6   2   2  200.58   15.20
  -6  -2   2  185.68   15.40
  -6  -2   2  166.38   13.50
  -6   0  -2 1621.14   95.69
   0   6  -2 1730.73   96.79
   0  -6  -2 1669.03   94.99
   6   0  -2 1489.15   96.69
   0  -6  -2 1470.35   96.39
   0  -6  -2 1677.63   94.29
   6   0  -2 1686.93   96.49
   0  -6  -2 1452.25   94.09
  -6   0  -2 1524.75   97.29
  -6   0  -2 1816.72   97.69
   0   6  -2 1529.75   97.59
  -6   0   2 1439.76   95.79
   0  -6   2 1778.62   95.19
   0  -6   2 1622.84   96.19
  -6   0   2 1439.56   97.59
  -6   0   2 1705.43   96.19
  -6   0   2 1671.63   96.89
  -6   0   2 1759.02   99.49
   0   6   2 1466.45   94.19
   0  -6   2 1631.14   94.29
  -2  -6  -2 1926.91  124.99
   6  -2  -2 1950.50  122.79
   6  -2  -2 2074.49  125.59
   2   6  -2 1857.31  122.09
  -6   2  -2 2088.39  124.79
   2   6  -2 2176.18  127.49
   6  -2  -2 2070.89  128.49
  -2  -6  -2 2195.18  124.79
  -6   2  -2 2273.27  126.69
  -2  -6  -2 2019.50  124.19
  -6   2  -2 2260.27  125.49
   6  -2  -2 2141.19  125.29
  -2  -6  -2 1983.50  122.69
  -6   2  -2 2355.46  126.39
  -6   2  -2 2186.98  125.99
  -2  -6   2 2138.19  124.89
  -2  -6   2 2171.88  123.59
  -6   2   2 2264.77  126.19
   6  -2   2 1987.00  123.49
   2   6   2 2195.58  127.09
  -6   2   2 2205.38  127.99
   2   6   2 1976.20  123.09
  -6   2   2 1897.01  124.49
  -6   2   2 2202.78  126.39
  -2  -6   2 2080.59  124.69
  -6   4  -2  410.66   27.40
   6  -4  -2  426.96   28.20
  -4  -6  -2  444.86   29.10
  -4  -6  -2  402.06   26.40
  -4  -6  -2  403.76   28.60
  -6   4  -2  455.05   29.20
   4   6  -2  431.96   31.10
   6  -4  -2  442.16   29.00
  -6   4  -2  433.26   29.20
  -6   4  -2  447.16   29.60
   4   6   2  397.66   27.10
  -6   4   2  425.26   29.60
  -4  -6   2  454.85   29.70
   4   6   2  444.66   30.60
   6  -4   2  460.65   27.60
  -4  -6   2  413.36   27.10
  -6   4   2  375.56   28.70
  -6   4   2  472.25   29.70
  -6   6  -2   55.49    7.10
   6   6  -2   43.50    9.30
  -6   6  -2   39.80    7.50
  -6  -6  -2   39.80    7.40
  -6  -6  -2   60.19    8.60
   6  -6  -2   49.80    7.10
   6  -6  -2   55.99    6.60
  -6   6  -2   33.90    6.40
  -6  -6  -2   44.60    5.50
   6  -6  -2   48.00    5.90
   6  -6   2   50.09    5.90
   6   6   2   55.19    8.70
  -6  -6   2   49.80    6.30
  -6   6   2   36.90    6.40
  -6  -6   2   50.59   14.10
   6  -6   2   41.70    6.30
  -6  -6   2   40.30    8.40
  -6   6   2   45.70    6.30
  -6   6   2   61.79    9.20
   5  -7  -2  640.04   43.70
  -7  -5  -2  705.93   42.60
   7   5  -2  744.53   47.40
   5  -7  -2  712.73   41.90
  -5   7  -2  696.53   45.10
  -5   7  -2  691.93   41.40
   5  -7  -2  686.73   42.10
  -7  -5  -2  737.13   44.40
  -5   7   2  675.53   45.80
   5  -7   2  649.64   41.50
   5  -7   2  643.94   43.20
  -5   7   2  626.74   41.50
  -7  -5   2  692.93   45.30
  -7  -5   2  740.23   43.30
  -3   7  -2 1253.17   78.39
  -3   7  -2 1392.76   82.39
  -7  -3  -2 1403.46   79.89
   3  -7  -2 1297.87   77.79
  -7  -3  -2 1477.05   81.69
  -7  -3  -2 1281.37   80.19
  -7  -3  -2 1398.56   80.79
   7   3  -2 1432.46   82.69
   3  -7  -2 1168.98   80.09
   3  -7  -2 1294.17   77.79
  -7  -3  -2 1337.77   77.79
  -3   7  -2 1221.28   76.99
   7   3   2 1383.16   80.59
   3  -7   2 1368.06   77.29
   3  -7   2 1162.18   77.39
  -7  -3   2 1381.36   78.19
  -7  -3   2 1436.16   82.69
  -3   7   2 1321.17   81.29
  -7  -3   2 1320.57   80.09
   7   3   2 1444.96   82.09
  -7  -3   2 1342.87   82.49
  -3   7   2 1230.68   77.79
  -3   7   2 1219.38   77.79
  -7  -1  -2  794.42   45.90
   1  -7  -2  712.43   43.30
  -1   7  -2  654.43   46.60
  -7  -1  -2  715.63   46.50
  -1   7  -2  665.83   43.50
  -7  -1  -2  757.02   45.50
   1  -7  -2  705.03   42.70
   7   1  -2  797.42   46.00
   1  -7  -2  699.73   42.80
  -7  -1  -2  796.52   45.60
   7   1  -2  766.72   46.50
  -7  -1   2  775.42   45.60
  -7  -1   2  615.84   46.50
  -7  -1   2  720.03   44.10
   1  -7   2  685.83   43.90
  -7  -1   2  736.53   45.80
   1  -7   2  688.43   43.80
  -1   7   2  619.84   43.50
   7   1   2  769.72   45.40
  -7   1  -2 3651.83  217.28
   1   7  -2 3685.93  216.08
   1   7  -2 3387.76  219.18
  -7   1  -2 3989.50  218.38
  -7   1  -2 4161.18  219.48
  -7   1  -2 3453.35  218.38
   7  -1  -2 4027.40  218.68
  -1  -7  -2 3649.14  216.58
  -1  -7   2 4026.00  217.48
  -7   1   2 4026.60  221.08
  -7   1   2 3331.07  216.48
   1   7   2 3495.05  214.68
  -1  -7   2 3422.36  216.18
  -1  -7   2 3355.06  215.68
  -1  -7   2 3502.25  216.68
  -7   1   2 4049.99  217.98
   1   7   2 3810.22  220.08
  -7   1   2 3651.73  219.18
   7  -3  -2  362.16   24.10
  -7   3  -2  328.77   23.50
  -7   3  -2  358.26   24.00
  -7   3  -2  345.17   24.30
  -3  -7  -2  340.27   24.20
   7  -3  -2  315.37   22.90
  -3  -7  -2  302.97   22.60
  -7   3  -2  321.97   25.00
   7  -3  -2  339.47   22.80
   3   7  -2  336.77   25.50
  -3  -7  -2  296.37   22.30
   3   7   2  325.77   24.80
  -3  -7   2  320.47   23.10
  -3  -7   2  304.07   21.10
  -7   3   2  347.87   25.70
   7  -3   2  347.47   21.80
  -7   3   2  331.17   23.80
  -7   3   2  333.27   23.60
   5   7  -2  856.61   57.99
  -7   5  -2  852.71   55.59
   7  -5  -2  959.80   55.99
  -7   5  -2  791.52   55.39
  -5  -7  -2  991.00   56.39
   7  -5  -2  883.31   54.99
  -7   5  -2  839.92   54.39
  -5  -7  -2  854.91   55.39
  -7   5   2  872.31   55.99
  -5  -7   2  801.82   53.49
  -7   5   2  820.62   55.19
   7  -5   2  983.40   54.69
   7  -5   2  985.80   54.69
   5   7   2  829.32   57.19
  -5  -7   2  831.02   56.09
  -7   5   2  989.90   56.59
  -4   8  -2    4.10    2.70
  -8  -4  -2    7.30    3.40
  -8  -4  -2    3.10    3.80
  -4   8  -2    1.30    4.40
   4  -8  -2    2.80    1.80
  -8  -4  -2   10.20    4.70
   4  -8  -2    3.40    2.00
  -4   8  -2    1.40    2.20
   4  -8  -2    2.30    3.30
   8   4  -2    4.90    4.90
   4  -8   2    5.60    2.10
  -8  -4   2    2.30    4.50
  -4   8   2    2.60    2.50
   4  -8   2    3.60    1.30
  -4   8   2    7.90    2.80
   4  -8   2    1.90    2.60
  -4   8   2   -2.40    4.00
  -8  -4   2    5.40    4.60
  -8  -4   2    9.70    2.70
  -8  -2  -2    5.20    3.80
  -2   8  -2   11.00    3.30
  -8  -2  -2   22.20    7.30
  -8  -2  -2   12.80    6.20
  -2   8  -2   11.50    5.10
   8   2  -2   14.60    5.00
  -2   8  -2   10.50    3.40
  -8  -2  -2   10.20    4.30
  -8  -2  -2   13.40    3.50
   8   2  -2   12.80    5.00
   8   2   2   22.50    6.20
  -8  -2   2    6.70    4.30
  -8  -2   2   11.20    4.50
  -2   8   2    8.60    2.90
  -8  -2   2   15.00    5.50
   8   2   2   14.90    4.70
  -2   8   2    6.40    2.30
  -8  -2   2    9.50    4.00
  -8  -2   2   12.60    3.10
  -8   0  -2  109.39   11.10
  -8   0  -2  118.99   10.50
   8   0  -2  132.59   12.00
   0  -8  -2   86.59   10.00
   0   8  -2  103.99    9.40
   0  -8  -2   97.29    8.70
   0   8  -2  106.79   12.00
  -8   0   2  116.99   10.20
   0   8   2  105.69    7.90
  -8   0   2  110.59   10.30
  -8   0   2  101.69   11.70
   0  -8   2  110.79    9.40
   0   8   2  131.99   13.40
   0  -8   2  102.89    8.20
  -8   0   2  126.29   13.20
  -8   0   2  114.39   12.70
   0  -8   2  103.89    8.70
   8   0   2  111.69   10.60
   2   8  -2  293.57   23.90
  -2  -8  -2  264.57   19.80
  -8   2  -2  333.77   21.20
  -8   2  -2  317.97   21.50
  -2  -8  -2  285.67   20.60
  -8   2  -2  324.87   22.90
   2   8   2  273.57   22.90
  -2  -8   2  326.67   21.10
  -8   2   2  291.37   21.40
  -8   2   2  333.07   24.60
  -8   2   2  253.37   19.50
  -2  -8   2  321.37   21.30
  -8   2   2  277.67   24.80
  -2  -8   2  281.37   20.90
  -8   4  -2   17.00    5.40
  -4  -8  -2   20.00    5.50
   4   8  -2   20.10    6.50
  -8   4  -2   21.70    4.80
  -8   4  -2   18.90    5.70
  -8   4  -2   16.80    5.20
   8  -4  -2   20.20    6.50
  -4  -8  -2   22.20    5.90
   8  -4  -2   19.50    5.70
   8  -4   2   22.90    5.50
  -4  -8   2   16.80    5.40
   4   8   2   16.20    5.90
  -4  -8   2   26.20    4.40
  -8   4   2   17.90    5.20
  -8   4   2   30.00    7.90
   8  -4   2   24.20    5.10
  -8   4   2   15.80    4.80
  -9  -3  -2 1344.47   83.29
  -3   9  -2 1297.97   84.59
  -9  -3  -2 1440.46   81.99
  -3   9  -2 1390.56   83.29
   3  -9  -2 1197.38   79.09
  -9  -3  -2 1439.66   84.19
  -9  -3   2 1404.06   79.89
  -9  -3   2 1288.67   83.89
  -9  -3   2 1377.56   82.99
  -3   9   2 1166.78   81.09
   9   3   2 1397.26   82.69
  -9  -3   2 1455.95   82.39
  -9  -1  -2  535.75   32.50
  -1   9  -2  489.65   30.90
   1  -9  -2  446.96   29.30
  -1   9  -2  485.85   31.40
  -1   9  -2  507.55   35.50
   1  -9  -2  446.96   30.20
  -1   9   2  439.86   30.00
   1  -9   2  460.15   30.90
  -9  -1   2  542.05   31.30
   1  -9   2  463.45   28.90
  -9  -1   2  539.55   32.90
  -1   9   2  563.04   35.70
   9   1   2  514.55   32.30
   1  -9   2  435.06   28.50
  -9   1  -2  853.71   49.99
  -9   1  -2  770.42   49.40
   1   9  -2  708.23   52.29
   1   9   2  719.63   52.19
  -9   1   2  884.21   53.99
  -9   1   2  860.81   50.09
   9  -1   2  859.91   51.99
  -9   1   2  747.73   48.90
  -1  -9   2  754.42   48.60
   3   9  -2  911.21   60.29
  -9   3  -2  954.90   58.49
  -9   3  -2  853.71   55.49
  -9   3  -2  993.20   57.49
  -3  -9  -2  819.92   55.89
   3   9   2  819.72   59.09
  -3  -9   2  987.20   57.19
  -3  -9   2  836.02   56.89
  -9   3   2  975.80   59.89
  -9   3   2  972.70   57.49
  -9   3   2  955.40   57.79
  -1   0  -3  450.95   27.10
   0  -1  -3  429.16   26.20
  -1   0  -3  432.06   26.70
   1   0  -3  481.95   26.60
   1   0  -3  425.86   26.80
  -1   0  -3  492.55   26.40
  -1   0  -3  449.56   27.00
   0   1  -3  474.85   26.60
   0  -1  -3  401.96   26.60
   0  -1  -3  459.85   27.00
   0  -1  -3  451.55   26.90
   0   1  -3  463.05   27.00
   0  -1  -3  430.46   26.90
  -1   0  -3  439.96   26.90
   1   0  -3  426.36   26.60
   0   1  -3  455.45   26.50
   0   1  -3  432.96   26.70
   0  -1  -3  487.75   26.80
   0   1  -3  431.36   26.70
  -1   0   3  478.95   26.70
   0   1   3  458.95   27.00
   0   1   3  497.45   26.80
  -1   0   3  416.06   26.60
  -1   0   3  496.45   27.20
   1   0   3  500.05   27.30
   0   1   3  440.46   26.20
   0  -1   3  453.35   26.90
   0   1   3  412.16   26.60
  -1   0   3  479.45   26.80
   0   1   3  420.26   27.00
   1   0   3  421.06   27.30
   0   1   3  447.76   27.00
  -1   0   3  447.26   27.00
   0  -1   3  431.36   26.60
  -2  -1  -3 2636.34  150.78
  -2  -1  -3 2868.81  152.68
  -2  -1  -3 2422.56  151.38
   1  -2  -3 2757.72  149.88
   1  -2  -3 2409.86  150.68
   2   1  -3 2589.34  150.98
   2   1   3 2673.23  150.98
  -1   2   3 2361.46  150.18
  -2  -1   3 2566.14  151.28
   2   1   3 2447.56  151.18
   2   1   3 2593.24  151.08
  -1   2   3 2691.73  150.98
   3   2  -3  363.86   25.90
  -2   3  -3  468.05   25.90
  -3  -2  -3  430.16   27.10
  -3  -2  -3  374.16   26.90
  -3  -2  -3  378.06   25.70
  -3  -2  -3  383.76   27.20
   3   2  -3  390.96   28.00
   3   2  -3  422.86   26.00
  -2   3  -3  460.45   26.00
   3   2  -3  433.06   26.00
  -3  -2  -3  401.06   24.80
   3   2  -3  440.56   25.20
  -2   3  -3  456.25   25.50
   2  -3  -3  402.16   26.10
  -2   3  -3  454.55   25.60
  -2   3   3  436.66   25.50
   2  -3   3  395.36   27.10
  -2   3   3  400.56   24.40
  -3  -2   3  404.16   26.00
  -3  -2   3  379.76   26.00
   3   2   3  395.06   26.50
  -3  -2   3  450.35   26.40
   3   2   3  424.46   26.40
  -3  -2   3  455.35   25.40
   3   2   3  378.06   26.30
  -2   3   3  403.96   26.50
  -2   3   3  447.06   25.10
  -3  -2   3  432.46   26.00
   0   3   3 7290.77  423.76
   2   3  -3  573.44   32.90
  -3   2  -3  503.15   32.80
   2   3  -3  514.95   33.50
   3  -2  -3  583.34   34.00
   3  -2  -3  548.65   33.60
  -2  -3  -3  625.64   34.30
  -2  -3  -3  525.35   34.30
  -3   2  -3  608.24   33.70
   2   3  -3  527.05   32.60
   3  -2  -3  511.25   33.90
  -3   2  -3  495.55   33.00
   2   3  -3  584.24   36.70
  -2  -3  -3  627.34   35.00
  -2  -3  -3  560.74   32.80
   3  -2   3  567.34   35.60
   3  -2   3  531.95   33.30
  -3   2   3  534.05   33.80
  -3   2   3  501.85   34.80
  -2  -3   3  605.04   33.70
   2   3   3  508.05   35.00
  -3   2   3  489.95   34.90
  -2  -3   3  568.04   32.90
  -2  -3   3  572.34   34.10
  -3   2   3  594.64   33.60
  -2  -3   3  561.44   33.30
  -4  -3  -3  996.10   63.89
   3  -4  -3 1077.99   63.59
  -4  -3  -3 1014.60   64.29
  -3   4  -3  996.70   62.79
   4   3  -3 1145.99   63.79
  -4  -3  -3 1042.20   65.79
  -4  -3  -3  948.51   61.19
  -4  -3  -3 1152.68   64.99
  -4  -3  -3 1075.29   62.69
   3  -4  -3 1187.68   62.49
  -4  -3  -3 1033.60   61.19
   4   3  -3  987.40   64.09
  -3   4  -3 1018.60   62.29
   3  -4   3 1041.20   62.59
  -4  -3   3  991.30   63.69
  -4  -3   3 1112.49   64.39
  -3   4   3 1169.98   62.79
  -4  -3   3 1077.09   61.99
  -4  -3   3  971.00   63.79
  -4  -3   3 1071.99   63.29
   4   3   3 1194.88   64.79
  -3   4   3 1036.30   62.69
  -3   4   3 1051.29   61.29
   3  -4   3 1054.99   65.29
   3  -4   3 1033.50   62.99
  -4  -3   3  955.40   65.89
  -3   4   3 1014.40   64.59
   1  -4  -3  895.91   49.10
   4   1  -3  783.42   49.10
   4   1  -3  778.72   47.70
  -4  -1  -3  780.52   49.30
  -4  -1  -3  710.73   50.09
  -1   4  -3  738.03   47.60
  -4  -1  -3  836.82   50.29
   4   1  -3  748.93   49.00
  -1   4  -3  827.92   49.40
  -4  -1  -3  809.62   48.80
  -4  -1  -3  797.92   49.50
  -4  -1  -3  739.33   47.70
   1  -4  -3  886.41   47.20
   1  -4   3  763.62   48.80
  -1   4   3  707.93   46.90
   1  -4   3  884.61   47.90
   4   1   3  801.72   48.50
  -1   4   3  763.32   47.60
  -4  -1   3  760.62   48.30
  -4  -1   3  771.62   47.70
  -1   4   3  890.41   46.60
   4  -1  -3  650.63   35.20
  -4   1  -3  516.15   35.80
  -4   1  -3  591.84   36.30
   4  -1  -3  611.94   36.50
  -1  -4  -3  603.44   36.10
   1   4  -3  587.14   35.90
  -1  -4  -3  536.55   36.10
  -4   1  -3  648.44   38.60
   4  -1  -3  554.94   36.40
   4  -1  -3  522.05   36.30
  -4   1  -3  626.24   37.50
  -4   1   3  611.44   37.50
  -1  -4   3  653.23   35.70
  -1  -4   3  605.24   35.80
   4  -1   3  574.84   37.60
  -4   1   3  589.14   37.10
  -4   1   3  613.94   36.50
  -1  -4   3  577.94   34.90
   4  -1   3  604.44   37.60
   1   4   3  582.24   34.40
  -4   1   3  529.75   37.10
   1   4   3  561.14   34.70
  -1  -4   3  532.25   36.40
  -1  -4   3  625.64   36.30
   3   4  -3 4411.86  250.57
  -4   3  -3 4101.09  252.87
  -3  -4  -3 4451.25  251.17
  -3  -4  -3 4372.56  252.87
  -4   3  -3 4544.15  253.97
   3   4  -3 4523.45  251.27
  -4   3  -3 4029.00  251.17
  -3  -4  -3 3948.20  253.87
   4  -3  -3 4437.86  252.17
  -3  -4  -3 4583.74  253.07
  -4   3   3 4483.95  251.27
   3   4   3 3891.21  252.47
   4  -3   3 4637.54  253.37
   4  -3   3 4482.45  251.57
  -3  -4   3 4386.06  254.67
  -4   3   3 4399.66  252.47
  -3  -4   3 4834.52  253.27
  -4   3   3 3962.20  253.37
   3   4   3 4127.59  251.97
  -4   3   3 3937.41  253.57
  -3  -4   3 4249.88  251.67
   5   4  -3   51.59    6.00
   4  -5  -3   39.60    4.70
  -4   5  -3   43.10    4.30
  -5  -4  -3   39.10    7.40
  -4   5  -3   41.30    5.10
  -4   5  -3   39.10    5.60
   5   4  -3   37.20    6.40
  -4   5  -3   39.40    6.90
   5   4  -3   38.60    5.20
  -5  -4  -3   48.80    7.10
  -5  -4  -3   40.10    6.00
   5   4  -3   49.99    9.80
  -5  -4  -3   37.50    5.30
  -5  -4  -3   37.50    4.60
   5   4   3   43.60    7.20
  -4   5   3   37.20    7.30
  -5  -4   3   38.30    3.60
  -5  -4   3   47.80    5.70
  -4   5   3   39.50    5.80
  -5  -4   3   43.90    7.70
  -5  -4   3   38.90    6.30
   4  -5   3   31.50    5.00
   5   4   3   36.50    5.30
  -5  -4   3   40.30    7.10
   4  -5   3   38.60    4.70
   4  -5   3   42.70    4.90
  -4   5   3   40.60    4.80
  -5  -2  -3 4607.64  264.17
  -5  -2  -3 4622.04  260.97
  -2   5  -3 4725.83  261.57
   5   2  -3 3986.00  263.17
  -5  -2  -3 4857.71  264.07
   2  -5  -3 4969.40  260.57
   2  -5  -3 4431.86  264.87
  -5  -2  -3 4498.15  263.47
  -5  -2  -3 4788.82  262.37
   5   2  -3 4472.85  263.37
   2  -5   3 4041.50  262.07
  -5  -2   3 4450.45  267.17
  -5  -2   3 4540.45  263.37
  -2   5   3 4085.99  262.17
  -5  -2   3 4582.34  262.57
  -5  -2   3 4063.19  263.27
   2  -5   3 4240.78  263.57
   2  -5   3 4223.08  259.97
   5   2   3 4661.63  263.07
   2  -5   3 4998.00  259.97
  -5  -2   3 4448.06  261.07
   0   5  -3   75.69    8.50
   5   0  -3   69.09    7.70
  -5   0  -3   74.79    8.00
  -5   0  -3   80.99    7.70
   0  -5  -3   83.99    8.40
  -5   0  -3   95.39    9.90
  -5   0  -3   89.69    9.00
   0   5  -3   78.69    5.70
   0  -5  -3   86.49    6.80
  -5   0  -3   80.99    8.30
   5   0  -3   77.39    7.90
   5   0  -3   80.59    7.90
  -5   0  -3   86.59    8.70
   5   0  -3   92.49    7.20
  -5   0   3   73.89    7.10
   0  -5   3   71.39    6.20
  -5   0   3   67.89    8.10
   0  -5   3   80.39    5.30
   0   5   3   76.19    5.30
   0   5   3   82.69    8.90
   0  -5   3   95.19    8.10
  -5   0   3   75.29    8.90
  -5   0   3   76.49    7.90
   5   0   3   93.89    6.90
   0  -5   3   86.79    7.20
   0   5   3   79.39    6.10
  -5   0   3   89.29    7.90
   5   0   3   82.89    8.40
   5  -2  -3  689.23   44.80
  -5   2  -3  798.22   44.80
  -2  -5  -3  746.53   45.70
  -2  -5  -3  677.63   42.40
   2   5  -3  777.32   47.80
  -2  -5  -3  780.02   44.30
   5  -2  -3  742.83   44.50
  -5   2  -3  773.62   45.40
  -5   2  -3  667.73   43.90
  -2  -5  -3  709.03   44.30
   5  -2  -3  682.13   44.40
   5  -2  -3  672.73   42.30
  -5   2  -3  692.33   44.10
   2   5  -3  658.83   42.30
  -2  -5   3  761.62   44.60
  -5   2   3  706.83   45.70
  -2  -5   3  782.62   43.70
  -2  -5   3  763.52   43.50
  -5   2   3  651.03   43.80
   2   5   3  755.32   43.20
   5  -2   3  671.13   42.90
  -5   2   3  771.82   46.50
  -5   2   3  740.43   46.00
   2   5   3  647.44   44.10
  -2  -5   3  698.93   45.30
  -5   4  -3 2899.21  167.68
   4   5  -3 2766.72  167.58
   5  -4  -3 2748.23  166.08
  -4  -5  -3 2783.02  166.38
  -5   4  -3 2784.92  166.08
   5  -4  -3 2815.12  165.28
   4   5  -3 3003.70  169.98
  -4  -5  -3 2867.51  166.88
  -5   4  -3 2587.04  164.78
   4   5  -3 2696.23  164.58
  -4  -5  -3 3043.50  169.08
   4   5  -3 2916.81  163.68
  -5   4  -3 2816.82  166.48
  -4  -5  -3 2664.83  164.38
   5  -4  -3 2943.41  165.98
  -4  -5   3 3138.29  168.88
   4   5   3 2959.40  168.08
   4   5   3 2502.15  165.88
  -5   4   3 2782.42  167.88
   5  -4   3 2792.62  165.18
  -4  -5   3 2817.42  165.28
  -5   4   3 2824.82  166.08
  -4  -5   3 2594.54  165.18
  -4  -5   3 2949.41  167.38
  -5   6  -3   30.80    5.10
  -5   6  -3   25.40    5.30
  -5   6  -3   22.00    4.10
  -5   6  -3   21.50    6.60
   5  -6  -3   28.60    4.70
  -6  -5  -3   26.20    4.50
   5  -6  -3   33.40    6.10
   6   5  -3   36.50    8.70
  -6  -5  -3   42.80    7.30
  -6  -5  -3   27.90    6.00
  -6  -5  -3   36.10    5.20
   5  -6  -3   30.00    4.20
  -5   6   3   30.00    8.20
   5  -6   3   26.10    4.10
  -6  -5   3   30.10    7.60
  -6  -5   3   22.90    5.10
  -6  -5   3   32.90    6.20
   6   5   3   31.90    7.00
   6   5   3   31.40    5.10
  -5   6   3   30.70    4.60
  -6  -5   3   26.80    8.00
   5  -6   3   26.40    7.00
  -5   6   3   16.90    5.10
   3  -6  -3  500.05   30.30
  -3   6  -3  462.15   31.40
   3  -6  -3  458.55   32.30
  -6  -3  -3  527.05   33.10
  -6  -3  -3  556.74   34.00
  -3   6  -3  509.25   33.90
  -3   6  -3  487.25   31.60
  -3   6  -3  501.85   29.90
  -6  -3  -3  500.45   29.90
  -6  -3  -3  546.05   30.30
   3  -6  -3  509.75   30.40
  -6  -3  -3  518.75   31.80
  -6  -3  -3  513.95   32.80
   6   3  -3  503.15   34.70
   6   3   3  512.05   33.70
  -3   6   3  434.96   29.60
  -3   6   3  493.85   33.20
   3  -6   3  510.25   30.20
  -3   6   3  470.05   30.30
  -6  -3   3  511.45   37.30
  -6  -3   3  457.25   33.70
  -6  -3   3  497.65   34.00
   3  -6   3  542.15   30.30
  -6  -3   3  501.55   32.30
   6   3   3  504.55   32.40
  -6  -3   3  492.85   30.40
  -6  -1  -3 3075.79  175.88
   1  -6  -3 2988.50  177.28
  -6  -1  -3 3141.99  177.28
   1  -6  -3 2985.30  174.98
   1  -6  -3 2994.00  174.58
   1  -6  -3 3100.19  174.98
  -6  -1  -3 3228.38  177.98
   6   1  -3 3187.38  177.58
  -6  -1  -3 2996.80  177.98
  -6  -1   3 2994.60  175.98
   1  -6   3 3157.08  175.98
   6   1   3 3238.58  177.38
   1  -6   3 2933.71  175.98
  -1   6   3 2626.74  175.18
  -6  -1   3 3022.30  179.28
  -1   6   3 2846.22  174.18
  -6  -1   3 2662.63  176.78
  -6  -1   3 2906.21  176.88
   1  -6   3 2982.50  177.98
   6  -1  -3  175.38   14.30
   1   6  -3  167.38   12.30
   6  -1  -3  186.18   14.30
  -6   1  -3  207.18   15.70
   6  -1  -3  188.38   12.50
  -6   1  -3  179.48   14.60
  -1  -6  -3  164.98   11.60
   1   6  -3  192.38   16.10
  -1  -6  -3  202.58   15.20
   1   6  -3  175.98   13.50
  -6   1  -3  201.88   14.70
  -1  -6  -3  186.58   13.50
  -1  -6   3  207.38   14.50
   6  -1   3  206.48   14.90
   1   6   3  170.88   11.60
   1   6   3  184.38   11.80
  -1  -6   3  173.88   13.40
  -1  -6   3  198.68   13.10
  -6   1   3  187.58   15.00
  -6   1   3  193.78   15.20
  -6   1   3  174.08   16.70
   1   6   3  189.68   11.50
  -1  -6   3  197.88   13.80
   3   6  -3  547.85   36.50
   6  -3  -3  513.15   34.00
  -3  -6  -3  532.75   33.60
  -6   3  -3  540.75   33.10
   6  -3  -3  519.55   33.20
  -6   3  -3  558.84   34.00
   6  -3  -3  509.35   33.30
  -6   3  -3  538.35   34.40
  -3  -6  -3  480.35   31.00
  -3  -6  -3  494.45   33.10
   3   6  -3  557.74   34.70
   3   6  -3  479.05   30.40
  -3  -6   3  519.85   32.10
  -6   3   3  478.85   30.60
   3   6   3  556.34   35.40
  -6   3   3  471.95   31.90
   6  -3   3  504.45   31.80
  -3  -6   3  452.85   33.30
  -3  -6   3  534.75   33.80
  -6   3   3  559.14   34.90
  -6   3   3  574.54   35.50
  -6   3   3  499.95   34.10
  -6   5  -3  931.81   60.79
  -5  -6  -3  917.21   60.29
   5   6  -3  978.00   65.39
  -6   5  -3  952.50   62.39
  -6   5  -3 1127.39   62.89
  -6   5  -3 1023.30   63.49
   6  -5  -3 1088.29   62.59
  -5  -6  -3 1091.19   63.59
   6  -5  -3  978.30   62.29
  -5  -6  -3  992.90   62.59
   6  -5  -3  994.50   61.59
  -6   5   3  893.71   62.29
   5   6   3 1049.20   64.49
  -5  -6   3  962.10   61.29
  -5  -6   3  999.40   65.79
   6  -5   3 1091.39   61.49
   6  -5   3 1018.90   61.59
  -6   5   3 1087.89   64.49
  -6   5   3 1085.49   62.59
  -5  -6   3 1034.50   64.19
   7   6  -3  729.23   49.00
  -6   7  -3  763.72   46.90
   6  -7  -3  675.23   45.80
   6  -7  -3  726.63   44.20
  -7  -6  -3  772.42   46.30
  -7  -6  -3  753.92   44.10
   7   6   3  692.43   47.40
   6  -7   3  646.54   43.40
  -6   7   3  664.13   43.80
  -7  -6   3  746.33   45.00
  -6   7   3  712.03   47.60
   6  -7   3  723.73   45.10
  -7  -6   3  723.33   47.60
   7   4  -3  323.57   25.30
  -4   7  -3  350.06   21.10
   4  -7  -3  349.87   21.90
  -4   7  -3  302.27   22.80
   4  -7  -3  316.67   24.00
  -7  -4  -3  378.46   24.60
  -7  -4  -3  363.56   23.20
   4  -7  -3  322.37   23.00
  -4   7  -3  375.86   26.10
  -4   7  -3  314.87   22.10
  -7  -4   3  378.46   24.00
   7   4   3  350.86   25.60
   7   4   3  378.36   24.20
  -7  -4   3  384.56   27.00
  -4   7   3  347.27   25.60
  -7  -4   3  387.36   26.50
  -7  -4   3  385.26   21.60
   4  -7   3  311.17   21.30
  -4   7   3  323.57   24.10
  -7  -2  -3  560.74   34.80
   2  -7  -3  478.95   34.80
  -2   7  -3  520.15   33.50
   2  -7  -3  518.25   32.40
  -7  -2  -3  577.44   33.20
  -2   7  -3  487.75   33.00
   7   2  -3  514.15   36.00
   7   2  -3  617.94   36.80
   2  -7  -3  512.05   32.30
   2  -7  -3  539.95   32.70
  -7  -2  -3  576.54   35.50
  -2   7  -3  504.45   36.30
  -7  -2  -3  574.14   36.20
  -7  -2   3  561.34   37.40
  -7  -2   3  515.05   35.80
  -7  -2   3  492.35   36.80
  -2   7   3  569.24   32.80
  -7  -2   3  553.54   35.00
  -7  -2   3  557.04   34.10
   7   2   3  557.54   34.80
   0  -7  -3  663.53   40.40
   0  -7  -3  581.34   42.30
   0   7  -3  753.52   43.10
  -7   0  -3  674.23   43.60
  -7   0  -3  718.13   42.10
   7   0  -3  737.13   43.00
   0  -7  -3  678.33   40.90
   0   7  -3  623.84   43.80
   0   7   3  652.13   40.10
  -7   0   3  718.03   42.30
   0  -7   3  676.93   41.20
   0  -7   3  627.04   41.30
  -7   0   3  749.03   46.90
   7   0   3  736.63   42.90
  -7   0   3  604.24   44.10
   0  -7   3  613.94   40.40
  -7   0   3  696.43   43.00
  -7   0   3  594.74   41.90
  -7   2  -3 2033.90  116.69
  -7   2  -3 1866.81  115.99
  -2  -7  -3 1893.01  115.49
   7  -2  -3 1948.31  117.19
  -7   2  -3 2083.19  116.79
  -7   2  -3 2131.79  117.39
   2   7  -3 1929.31  118.69
  -2  -7  -3 1737.83  114.89
  -7   2  -3 2017.10  117.59
   2   7  -3 1984.60  114.19
   7  -2  -3 1869.91  113.59
   2   7   3 1747.83  113.89
   7  -2   3 2131.99  114.69
  -2  -7   3 1892.51  115.79
  -2  -7   3 1988.30  116.19
  -2  -7   3 1926.01  114.59
  -7   2   3 2079.89  117.29
  -7   2   3 1832.72  117.29
   2   7   3 1884.01  117.99
  -4  -7  -3   54.89    7.70
   4   7  -3   53.39   10.20
  -4  -7  -3   56.39    5.00
  -7   4  -3   49.30    9.80
   7  -4  -3   66.09    8.60
   7  -4  -3   53.69    7.30
  -7   4  -3   60.39   11.50
  -7   4  -3   53.39    6.90
  -4  -7  -3   69.29    8.20
  -7   4  -3   54.49   10.60
  -4  -7   3   73.99    9.30
   7  -4   3   63.79    6.40
  -7   4   3   57.29    9.30
  -4  -7   3   60.59   11.10
  -4  -7   3   49.10    6.10
  -4  -7   3   69.39    9.20
  -7   4   3   51.49    7.70
  -7   4   3   49.40    8.90
   7  -6  -3 1911.51  112.39
  -6  -7  -3 1934.71  112.59
  -7   6  -3 1825.22  112.59
   6   7  -3 1752.32  115.19
   7  -6  -3 2052.39  112.39
   6   7   3 1779.92  113.99
  -6  -7   3 1844.62  113.69
   7  -6   3 1920.81  110.69
  -7   6   3 2033.70  112.39
  -7   6   3 1811.62  113.19
  -6  -7   3 1662.53  110.59
   5  -8  -3  565.34   36.30
  -8  -5  -3  685.53   39.80
   5  -8  -3  585.44   39.30
  -5   8  -3  548.95   35.40
  -5   8  -3  607.14   40.50
  -8  -5   3  682.33   39.00
  -5   8   3  612.74   36.70
   5  -8   3  577.54   35.80
   8   5   3  603.94   40.40
  -5   8   3  615.64   40.80
   5  -8   3  534.65   38.20
  -8  -3  -3 1327.87   74.29
  -8  -3  -3 1267.67   74.99
  -8  -3  -3 1302.07   74.89
   8   3  -3 1302.47   76.09
   3  -8  -3 1130.29   71.59
  -3   8  -3 1096.89   75.49
  -3   8  -3 1053.19   71.49
  -8  -3  -3 1197.08   70.79
  -8  -3  -3 1299.77   73.29
   3  -8  -3 1075.39   70.69
  -3   8   3 1074.39   72.99
  -8  -3   3 1297.37   76.29
  -8  -3   3 1230.58   71.49
   8   3   3 1198.68   73.39
  -3   8   3 1149.98   71.19
  -8  -3   3 1214.08   73.59
   8   3   3 1230.88   74.19
  -8  -3   3 1181.08   75.79
  -8  -3   3 1295.37   75.69
  -8  -1  -3   46.40    7.00
  -1   8  -3   50.99    5.80
   1  -8  -3   47.90    5.00
   8   1  -3   55.59    8.10
  -1   8  -3   47.80    5.70
  -8  -1  -3   57.29    9.70
  -1   8  -3   41.70    8.20
   8   1  -3   56.49    8.00
   1  -8  -3   42.30    8.60
   1  -8  -3   46.60    4.40
  -8  -1  -3   58.99    8.10
  -1   8   3   44.10    5.10
   1  -8   3   46.90    3.50
   1  -8   3   40.30    3.20
  -8  -1   3   55.89    9.60
  -8  -1   3   51.49    6.20
  -8  -1   3   48.80    7.40
   1  -8   3   42.10    5.80
   8   1   3   47.60    6.80
  -8  -1   3   64.09    9.20
  -1   8   3   37.90    4.30
  -8  -1   3   54.99    7.60
  -8   1  -3 2573.64  146.99
  -1  -8  -3 2347.47  145.49
  -8   1  -3 2725.73  146.79
  -8   1  -3 2758.12  149.69
   1   8  -3 2499.75  144.99
   1   8  -3 2224.98  148.59
   8  -1  -3 2741.33  148.29
   1   8   3 2329.87  149.69
  -1  -8   3 2370.86  145.89
  -1  -8   3 2500.05  145.59
  -1  -8   3 2236.18  145.99
  -8   1   3 2344.17  148.39
  -3  -8  -3  235.48   18.30
  -8   3  -3  254.37   20.50
  -8   3  -3  247.28   18.70
   8  -3  -3  296.97   19.90
  -3  -8  -3  239.18   18.60
  -8   3  -3  267.87   19.70
  -8   3  -3  285.57   20.00
   3   8  -3  248.48   21.70
  -8   3   3  302.07   22.90
  -8   3   3  290.97   20.20
  -3  -8   3  235.68   17.40
  -3  -8   3  268.07   19.60
  -8   3   3  256.97   19.60
   3   8   3  250.37   21.00
  -3  -8   3  241.38   19.30
  -5  -8  -3  191.68   15.20
  -5  -8  -3  186.08   15.10
   8  -5  -3  198.48   15.10
   8  -5  -3  183.98   15.60
  -8   5  -3  151.88   13.10
   5   8  -3  157.98   17.10
  -8   5  -3  196.68   15.70
  -8   5  -3  169.58   14.80
  -8   5  -3  171.18   15.30
  -5  -8   3  154.78   12.90
  -8   5   3  200.88   16.80
  -8   5   3  151.78   14.10
  -8   5   3  184.48   15.30
  -5  -8   3  160.18   15.30
   8  -5   3  194.68   13.90
   5   8   3  176.88   16.90
  -2   9  -3  111.69   13.70
  -9  -2  -3  123.79    9.40
  -2   9  -3  124.19   10.50
  -9  -2  -3  137.69   12.50
   9   2  -3  141.89   13.00
  -2   9  -3  120.69   12.00
   9   2  -3  143.79   13.70
   2  -9  -3  116.69    8.50
  -9  -2  -3  113.29   11.30
  -2   9  -3  117.99   12.20
  -9  -2   3  138.99   14.30
  -9  -2   3  116.39    9.80
   9   2   3  118.09   11.10
  -9  -2   3  127.79   11.80
  -2   9   3  104.79    9.70
  -9  -2   3  112.39   12.80
  -9  -2   3  127.39   12.60
   0  -9  -3  532.65   35.80
   0   9  -3  615.44   36.40
   0  -9  -3  537.35   37.40
   0   9  -3  575.74   36.20
  -9   0  -3  680.43   39.10
  -9   0  -3  649.34   40.90
   0   9  -3  545.35   40.20
  -9   0   3  597.94   37.50
   0  -9   3  538.85   36.60
   0  -9   3  553.74   34.90
   2   9  -3  135.09   14.70
  -9   2  -3  141.59   12.10
  -2  -9  -3  113.09   10.30
  -2  -9  -3  113.09   10.80
  -9   2  -3  143.39   11.50
  -9   2  -3  143.59   13.50
  -9   2   3  143.29   15.00
  -2  -9   3  128.99   11.30
  -9   2   3  141.49   12.70
  -2  -9   3  124.29   11.80
  -9   2   3  139.79   12.20
   2   9   3  127.49   14.10
  -2  -9   3  129.99   12.50
   0   0  -4 1117.29   70.39
   0   0  -4 1164.48   70.39
   0   0   4 1220.78   70.39
   0   0   4 1254.57   70.69
   0   0   4 1266.27   70.49
   1  -1   4   -0.20    0.10
  -1  -1   4    0.00    0.20
  -2  -2  -4 1989.50  123.39
  -2  -2  -4 2048.90  121.09
   2  -2  -4 1985.00  122.49
  -2   2  -4 2041.80  121.59
   2   2  -4 2310.37  121.79
   2   2  -4 2128.49  121.39
  -2  -2  -4 2341.27  122.69
   2   2  -4 1964.10  121.89
   2  -2  -4 1897.51  121.59
  -2   2  -4 2020.60  122.19
   2   2  -4 2206.58  121.99
   2  -2  -4 2062.59  121.89
  -2   2  -4 2082.39  120.99
  -2   2  -4 2267.27  122.29
   2   2  -4 1913.11  124.19
   2   2  -4 2156.78  121.79
   2  -2  -4 2126.39  122.49
  -2   2   4 2022.20  122.39
  -2  -2   4 2135.49  122.99
   2   2   4 1957.50  123.29
   2   2   4 2142.79  122.89
  -2   2   4 1970.10  121.59
  -2   2   4 1912.01  121.89
   2  -2   4 2053.89  121.89
   2  -2   4 2123.79  122.99
   2   2   4 2294.67  122.59
  -2  -2   4 2259.97  121.89
   2   2   4 1994.10  122.09
   3   1  -4  594.94   34.30
  -1   3  -4  557.94   34.40
  -1   3  -4  556.74   34.50
   1  -3  -4  613.84   34.20
  -1   3  -4  546.95   35.00
  -1   3  -4  593.94   34.40
   3   1  -4  548.55   35.20
   3   1  -4  518.45   34.60
   3   1  -4  499.85   35.60
   3   1  -4  606.44   34.90
  -3  -1  -4  516.45   35.60
   1  -3  -4  620.54   33.70
  -1   3  -4  607.94   35.90
  -3  -1  -4  582.54   35.10
   3   1   4  516.95   35.30
  -1   3   4  539.95   33.60
  -3  -1   4  542.95   34.70
  -3  -1   4  589.54   34.90
   1  -3   4  623.94   34.70
  -3  -1   4  542.65   34.30
   3   1   4  615.24   34.90
  -1   3   4  627.44   34.40
  -1   3   4  544.25   33.30
  -3  -1   4  544.25   35.60
  -3  -1   4  574.94   34.60
  -1   3   4  560.54   34.30
  -3  -1   4  584.24   35.20
   1   3  -4  926.71   58.29
   1   3  -4  987.80   58.09
  -1  -3  -4  955.80   59.09
   3  -1  -4 1092.49   59.19
  -3   1  -4 1019.90   59.19
   3  -1  -4 1016.90   58.99
   3  -1  -4  925.91   59.39
  -1  -3  -4 1014.00   59.59
  -3   1  -4 1020.00   58.89
   1   3  -4  948.71   60.99
   1   3  -4 1057.59   58.29
   3  -1  -4  913.91   59.29
   3  -1  -4 1012.80   58.09
   1   3  -4 1062.09   57.59
   3  -1   4  924.61   59.49
  -1  -3   4  874.81   59.59
   3  -1   4  922.61   57.39
   1   3   4  922.51   59.59
  -3   1   4  892.81   59.09
  -1  -3   4 1024.80   57.89
  -3   1   4  975.70   59.09
   1   3   4 1006.40   59.79
  -3   1   4 1027.40   59.09
  -1  -3   4 1106.29   59.29
  -1  -3   4  982.70   58.79
  -1  -3   4 1034.60   58.49
  -3   1   4  928.91   58.79
  -1  -3   4 1112.09   58.79
   1   3   4 1048.80   57.69
  -3   1   4  897.71   59.19
   3  -3  -4   50.69    4.70
   3   3  -4   43.70    4.90
  -3  -3  -4   59.09    5.90
   3   3  -4   61.99    7.90
  -3   3  -4   52.39    5.60
  -3   3  -4   52.09    4.00
  -3  -3  -4   43.10    4.20
  -3  -3  -4   41.20    5.80
   3   3  -4   54.79    4.70
  -3  -3  -4   43.10    5.50
  -3   3  -4   58.59    5.00
  -3  -3  -4   37.30    5.40
  -3  -3   4   51.19    5.00
  -3  -3   4   38.70    6.60
   3  -3   4   51.99    6.20
  -3   3   4   50.79    5.00
  -3  -3   4   44.40    4.80
   3  -3   4   61.99    7.00
   3   3   4   60.49    5.80
   3  -3   4   52.89    5.00
  -3   3   4   55.89    4.50
  -4  -2  -4 1842.12  113.19
  -4  -2  -4 1740.63  112.19
  -2   4  -4 1852.01  113.79
   4   2  -4 1960.10  112.59
   4   2  -4 1898.61  115.39
   2  -4  -4 1908.61  113.49
   2  -4  -4 2038.10  112.19
  -4  -2  -4 1855.81  114.89
  -4  -2  -4 1864.61  114.49
  -4  -2  -4 1691.33  111.89
   4   2  -4 2026.90  113.69
  -2   4  -4 1981.00  112.59
   2  -4  -4 2151.58  112.49
  -2   4  -4 1945.01  112.49
  -2   4  -4 1996.00  112.89
  -4  -2  -4 1975.70  114.49
  -2   4   4 2111.09  111.99
  -4  -2   4 1703.93  113.19
   4   2   4 1791.02  113.89
   2  -4   4 1969.00  113.19
   2  -4   4 2107.09  113.89
  -4  -2   4 1920.11  113.39
  -4  -2   4 1863.81  113.99
  -4  -2   4 1955.10  112.49
   2  -4   4 2051.69  112.19
  -4  -2   4 1705.63  115.39
  -4  -2   4 1990.50  113.89
   2  -4   4 2082.39  111.59
   2  -4   4 1876.01  114.39
  -2   4   4 1783.62  113.19
  -2   4   4 2060.89  112.49
  -2   4   4 1700.63  111.69
  -4   0  -4 2213.48  143.19
  -4   0  -4 2741.53  144.39
   0   4  -4 2419.86  142.79
   0   4  -4 2471.75  141.79
   4   0  -4 2176.58  143.89
   4   0  -4 2465.65  143.69
  -4   0  -4 2407.86  143.99
  -4   0  -4 2519.25  145.29
   0  -4  -4 2684.33  142.49
   0  -4  -4 2672.73  142.79
  -4   0  -4 2243.58  144.09
   4   0  -4 2623.34  144.09
  -4   0   4 2328.87  143.89
  -4   0   4 2372.76  144.29
   0  -4   4 2624.94  142.89
   0   4   4 2434.46  142.19
   4   0   4 2422.06  144.09
   0  -4   4 2641.84  143.79
  -4   0   4 2202.88  143.59
   4   0   4 2439.96  145.19
   0  -4   4 2627.94  143.29
   0  -4   4 2468.05  142.09
  -4   0   4 2490.15  143.59
   4   0   4 2253.67  143.99
  -4   0   4 2240.48  142.59
  -4   0   4 2263.37  143.69
   0  -4   4 2488.25  141.59
   2   4  -4 2690.83  153.48
  -4   2  -4 2315.27  149.39
  -4   2  -4 2766.12  150.48
  -2  -4  -4 2755.52  149.19
   2   4  -4 2467.75  149.39
   4  -2  -4 2517.55  149.79
  -4   2  -4 2322.47  148.79
  -4   2  -4 2737.43  149.88
  -2  -4  -4 2388.96  149.88
  -4   2  -4 2764.82  151.48
  -2  -4  -4 2774.32  149.99
   4  -2  -4 2818.52  149.99
   4  -2  -4 2403.36  150.08
  -4   2   4 2414.76  150.08
  -2  -4   4 2655.23  150.18
  -2  -4   4 2718.03  149.49
  -2  -4   4 2744.63  148.79
  -2  -4   4 2618.74  151.48
  -4   2   4 2646.14  149.69
   4  -2   4 2451.25  151.18
  -2  -4   4 2285.47  148.69
   4  -2   4 2537.55  148.49
  -4   2   4 2358.16  150.98
   2   4   4 2254.47  150.08
  -2  -4   4 2364.26  148.89
  -4   2   4 2622.34  151.58
   4   4  -4 2820.82  160.98
  -4  -4  -4 2542.35  163.58
   4   4  -4 2407.06  161.88
  -4   4  -4 2709.03  162.78
  -4   4  -4 2949.90  161.88
  -4   4  -4 2621.64  160.18
   4   4  -4 2793.52  159.88
  -4  -4  -4 2702.33  161.98
  -4   4  -4 2636.14  160.48
  -4  -4  -4 2542.65  161.78
   4  -4  -4 2946.11  161.08
   4  -4  -4 2716.33  161.78
   4  -4  -4 2964.90  160.88
  -4   4  -4 2675.93  161.48
  -4  -4  -4 2686.83  160.18
  -4  -4  -4 2776.42  162.48
  -4  -4   4 2853.21  161.38
  -4  -4   4 2823.32  164.98
   4  -4   4 2889.71  163.88
  -4   4   4 2644.24  162.98
  -4  -4   4 2650.93  159.78
   4  -4   4 2772.62  160.88
  -4  -4   4 2846.62  162.58
   4   4   4 2765.02  161.98
  -4  -4   4 2705.93  161.48
  -4   4   4 2970.30  161.38
  -3   5  -4 2001.40  110.09
  -5  -3  -4 1858.41  111.69
  -3   5  -4 1791.02  109.79
   3  -5  -4 2003.10  109.79
  -5  -3  -4 1952.30  112.39
  -5  -3  -4 1725.53  108.69
   5   3  -4 1935.61  111.69
  -5  -3  -4 1920.81  112.39
  -5  -3  -4 1891.91  110.39
  -3   5  -4 2031.70  110.89
   3  -5  -4 1995.00  109.79
   5   3  -4 1711.83  111.99
   3  -5  -4 1834.32  111.29
  -5  -3   4 1807.92  110.99
  -3   5   4 1888.51  109.89
  -3   5   4 1869.11  111.79
  -5  -3   4 1988.60  112.59
   3  -5   4 1891.51  111.19
  -3   5   4 1709.53  108.39
  -5  -3   4 1953.10  109.69
  -5  -3   4 1691.23  113.09
  -5  -3   4 1929.11  114.99
   3  -5   4 1690.83  112.29
  -5  -3   4 1828.02  112.19
  -5  -1  -4  588.54   36.10
  -5  -1  -4  535.75   33.30
   1  -5  -4  552.14   32.50
   5   1  -4  507.65   34.40
  -1   5  -4  507.75   35.00
   5   1  -4  540.65   34.80
   1  -5  -4  564.14   32.30
  -1   5  -4  502.55   32.80
  -5  -1  -4  572.24   35.40
  -5  -1  -4  533.95   34.30
  -5  -1  -4  494.35   34.50
   1  -5  -4  567.94   32.90
   1  -5   4  570.14   33.40
  -5  -1   4  532.15   33.40
  -1   5   4  595.04   33.20
   1  -5   4  540.35   33.20
  -5  -1   4  465.45   35.40
   5   1   4  499.15   34.60
   1  -5   4  481.85   34.10
   5   1   4  588.34   34.00
  -5  -1   4  523.65   35.10
  -5  -1   4  508.55   33.80
  -1   5   4  549.74   31.50
  -5  -1   4  519.75   35.40
   1  -5   4  553.14   31.30
  -1   5   4  521.35   32.80
  -1  -5  -4    6.30    2.90
   1   5  -4    9.40    2.20
   5  -1  -4   15.90    4.20
  -5   1  -4    9.60    3.00
   5  -1  -4    8.50    2.20
   1   5  -4    5.00    4.00
   5  -1  -4    6.70    2.40
  -1  -5  -4    1.60    4.90
  -5   1  -4    4.50    3.00
  -5   1  -4    4.00    3.90
   5  -1  -4    2.50    2.50
  -5   1  -4    6.70    3.10
  -1  -5  -4    3.00    2.00
  -5   1  -4    0.80    3.20
  -1  -5   4    8.30    1.90
   1   5   4    5.40    1.70
   5  -1   4    6.30    3.40
   1   5   4    6.00    1.80
  -5   1   4   16.20    4.90
   5  -1   4   12.30    4.80
  -5   1   4    8.60    2.40
  -5   1   4   11.80    3.90
  -5   1   4    5.30    3.40
  -1  -5   4    9.70    2.60
   5  -3  -4   89.69    8.70
  -3  -5  -4   98.79    6.60
   3   5  -4  107.49   12.30
   3   5  -4   88.39    8.20
   5  -3  -4   90.69    8.50
  -5   3  -4   82.19    7.10
  -3  -5  -4   91.49    8.50
  -5   3  -4   91.59    8.00
  -5   3  -4  102.59   10.00
  -3  -5  -4   88.89    8.50
   5  -3  -4   94.19    8.00
  -5   3  -4   98.19    9.20
  -3  -5   4   97.79   10.60
  -3  -5   4   92.99    8.80
  -3  -5   4  101.79    7.90
  -5   3   4   87.79    9.40
  -5   3   4   84.89    7.20
   3   5   4   75.89    7.00
  -5   3   4   93.29    8.90
  -3  -5   4   87.79    6.80
   3   5   4  105.79   10.00
  -3  -5   4   98.89    6.90
  -5   3   4   88.09    9.60
   5  -3   4  100.59    7.20
  -3  -5   4   77.49    7.60
   3   5   4   80.19    7.70
  -5  -5  -4 1005.60   64.19
  -5  -5  -4 1049.09   62.59
   5  -5  -4 1108.79   62.99
   5   5  -4  986.70   65.19
  -5   5  -4 1110.09   63.29
  -5   5  -4 1020.20   64.69
   5  -5  -4 1043.70   62.39
  -5   5  -4 1001.90   63.39
   5   5  -4 1136.99   68.39
   5   5  -4  996.40   62.49
  -5   5  -4  936.41   61.89
   5  -5  -4 1011.10   63.69
  -5  -5  -4 1020.70   63.69
   5   5   4 1050.99   63.49
  -5   5   4 1047.80   62.89
   5  -5   4 1034.70   62.49
   5  -5   4  991.00   62.49
  -5  -5   4 1034.30   64.99
  -5  -5   4 1108.09   66.79
  -5  -5   4 1081.19   61.09
  -5  -5   4  986.00   63.29
  -5   5   4 1054.49   65.69
  -5  -5   4 1036.70   62.99
   5   5   4 1061.39   64.99
  -4   6  -4  444.36   30.70
  -6  -4  -4  480.45   30.70
  -6  -4  -4  426.06   29.30
  -4   6  -4  413.06   28.50
   4  -6  -4  413.86   29.30
   4  -6  -4  461.75   27.70
   6   4  -4  445.76   30.10
  -6  -4  -4  456.45   28.10
  -4   6  -4  478.15   28.00
  -4   6  -4  400.66   27.50
   4  -6  -4  425.96   27.40
   6   4  -4  422.16   31.10
  -6  -4  -4  472.35   29.70
  -6  -4   4  481.05   32.80
   4  -6   4  405.76   28.70
  -6  -4   4  422.76   28.90
   4  -6   4  431.36   27.40
  -6  -4   4  461.65   31.50
  -4   6   4  468.25   31.10
   6   4   4  467.65   29.90
  -4   6   4  403.06   27.50
   6   4   4  484.65   30.90
  -6  -4   4  462.15   27.10
  -6  -4   4  430.06   30.30
  -6  -2  -4 3043.30  167.48
   6   2  -4 2715.43  168.48
  -6  -2  -4 2884.11  168.48
  -2   6  -4 2857.11  166.38
   2  -6  -4 2842.72  165.38
   2  -6  -4 2599.44  167.38
  -2   6  -4 2620.84  168.38
   2  -6  -4 2934.41  165.18
   2  -6  -4 2977.10  165.68
  -2   6  -4 2612.34  165.88
  -6  -2  -4 3080.79  166.08
  -6  -2  -4 2991.60  168.28
   6   2  -4 3098.29  169.38
  -2   6   4 2750.82  165.68
  -6  -2   4 2882.91  166.18
  -6  -2   4 2683.63  168.18
   2  -6   4 2613.74  168.38
   2  -6   4 2981.30  164.48
   6   2   4 2960.80  167.88
  -6  -2   4 2889.51  167.78
  -6  -2   4 2611.84  168.98
   0   6  -4 1450.55   89.69
  -6   0  -4 1500.15   88.19
   0  -6  -4 1502.15   86.09
   6   0  -4 1581.34   88.59
  -6   0  -4 1629.54   88.09
   0  -6  -4 1515.55   88.59
  -6   0  -4 1644.84   89.29
   6   0  -4 1315.07   88.29
  -6   0  -4 1424.96   88.69
   0   6  -4 1307.77   85.59
   0  -6  -4 1509.65   86.49
   0  -6  -4 1469.05   87.29
  -6   0   4 1444.86   87.69
   0  -6   4 1423.56   87.99
   0  -6   4 1484.65   87.09
  -6   0   4 1324.97   89.29
   6   0   4 1525.15   88.69
  -6   0   4 1522.95   90.79
   0   6   4 1492.05   85.89
  -6   0   4 1426.56   88.29
   0  -6   4 1339.97   85.19
   0  -6   4 1432.46   85.79
   0   6   4 1322.07   84.89
   0  -6   4 1532.35   86.89
   6  -2  -4 1545.65   92.79
   2   6  -4 1601.14   95.79
  -6   2  -4 1505.75   92.39
  -6   2  -4 1629.94   92.89
   6  -2  -4 1531.65   92.59
  -2  -6  -4 1465.85   91.89
  -2  -6  -4 1578.74   91.99
  -2  -6  -4 1390.36   89.89
   2   6  -4 1408.36   91.99
   6  -2  -4 1552.04   93.39
  -2  -6  -4 1664.13   93.99
   6  -2  -4 1437.96   89.89
  -6   2  -4 1625.84   93.59
  -6   2  -4 1359.16   91.39
  -2  -6   4 1544.05   92.49
   2   6   4 1703.03   95.19
  -6   2   4 1400.26   92.09
  -6   2   4 1728.23   94.39
  -6   2   4 1429.86   92.09
  -2  -6   4 1602.74   91.49
  -6   2   4 1707.83   94.59
  -6   2   4 1703.33   95.49
  -2  -6   4 1508.05   93.09
   6  -2   4 1486.35   90.59
  -6   4  -4 1137.39   66.59
   4   6  -4 1008.70   62.89
   4   6  -4 1072.39   67.19
  -4  -6  -4 1061.69   65.79
   6  -4  -4 1141.19   66.39
   6  -4  -4 1054.79   65.19
  -6   4  -4 1092.59   65.89
   4   6  -4 1057.89   69.19
  -4  -6  -4 1101.19   68.09
  -6   4  -4 1187.28   67.69
  -6   4  -4  969.70   64.59
  -4  -6  -4 1093.19   66.49
   6  -4  -4 1035.20   65.79
  -6   4   4 1080.69   67.39
   4   6   4 1079.59   67.49
  -4  -6   4 1053.99   66.69
  -4  -6   4 1038.80   64.79
  -6   4   4 1113.19   66.59
   6  -4   4 1165.68   64.59
  -6   4   4  993.40   66.09
  -6  -6  -4 1463.65   89.69
  -6  -6  -4 1634.84   93.29
   6  -6  -4 1418.86   91.99
  -6   6  -4 1600.34   92.99
  -6   6  -4 1371.56   91.19
  -6  -6  -4 1572.14   91.99
   6  -6  -4 1659.93   91.39
   6   6  -4 1462.15   95.09
   6  -6   4 1545.95   90.59
   6  -6   4 1532.35   89.99
  -6  -6   4 1562.64   94.19
   6   6   4 1461.45   93.19
  -6   6   4 1520.15   90.89
  -6  -6   4 1391.46   90.69
  -6   6   4 1562.34   93.99
  -5   7  -4 1098.69   72.19
  -5   7  -4 1301.07   73.39
  -7  -5  -4 1202.28   71.59
   5  -7  -4 1122.29   69.49
  -5   7  -4 1254.97   69.29
  -7  -5  -4 1178.58   69.89
   7   5  -4 1258.47   75.49
   5  -7  -4 1088.99   71.49
   5  -7  -4 1109.79   69.59
   5  -7   4 1086.99   68.89
  -5   7   4 1163.18   73.39
   5  -7   4 1067.79   70.59
   5  -7   4 1270.67   69.89
   7   5   4 1105.09   72.79
  -7  -5   4 1178.38   70.99
  -5   7   4 1073.89   69.39
  -7  -5   4 1257.07   74.39
   3  -7  -4 1949.51  112.89
   7   3  -4 1791.42  116.49
  -7  -3  -4 2015.70  112.49
  -7  -3  -4 2076.69  115.59
  -3   7  -4 1831.92  116.69
  -7  -3  -4 2135.69  116.19
  -3   7  -4 1819.02  113.39
   3  -7  -4 1854.71  112.79
  -3   7  -4 1940.31  114.29
   3  -7  -4 1794.72  115.19
  -7  -3   4 2024.40  113.29
  -7  -3   4 1933.91  117.49
   7   3   4 1895.21  114.79
  -7  -3   4 1896.71  118.09
  -7  -3   4 2054.09  115.39
  -3   7   4 1775.62  114.69
  -3   7   4 1876.41  112.99
   7   3   4 2011.60  115.99
  -7  -3   4 1916.91  116.79
  -1   7  -4  523.65   38.80
   1  -7  -4  607.84   35.40
   7   1  -4  656.03   38.60
   1  -7  -4  534.85   35.20
   7   1  -4  522.55   38.30
   1  -7  -4  563.44   35.40
  -1   7  -4  561.84   36.10
  -7  -1  -4  620.84   38.60
  -7  -1  -4  647.94   38.20
   1  -7  -4  549.05   37.80
  -7  -1   4  649.64   41.00
  -7  -1   4  522.05   37.70
  -7  -1   4  602.04   36.70
   1  -7   4  575.84   36.50
  -7  -1   4  657.73   38.30
   1  -7   4  610.14   38.80
  -1   7   4  535.95   35.50
   1  -7   4  628.44   34.30
   1  -7   4  616.54   36.70
  -7  -1   4  523.25   39.60
  -1  -7  -4   33.80    4.60
   7  -1  -4   33.90    6.80
  -7   1  -4   47.80    8.10
   1   7  -4   34.30    7.50
  -1  -7  -4   39.60    5.40
   7  -1  -4   41.40    6.50
  -7   1  -4   49.60    7.70
  -7   1  -4   50.59    6.50
  -7   1  -4   49.00    6.70
  -1  -7  -4   35.40    4.40
  -7   1  -4   49.30    8.00
  -7   1   4   46.40    7.40
  -1  -7   4   42.70    6.40
  -7   1   4   27.50    6.10
   7  -1   4   37.70    6.60
  -7   1   4   44.00    7.50
  -1  -7   4   39.50    5.10
  -7   1   4   46.60    9.80
  -1  -7   4   32.80    5.10
   1   7   4   36.30    3.30
  -7   3  -4  184.38   15.80
   3   7  -4  198.58   15.80
  -7   3  -4  216.18   16.40
   3   7  -4  186.68   17.50
  -3  -7  -4  174.38   14.30
  -7   3  -4  171.78   14.50
   7  -3  -4  195.58   15.20
  -3  -7  -4  191.78   14.60
   7  -3  -4  191.18   16.00
  -7   3  -4  194.68   15.30
  -7   3   4  180.38   15.30
  -3  -7   4  210.48   13.20
  -3  -7   4  179.78   13.50
  -3  -7   4  184.78   15.60
  -3  -7   4  170.98   14.90
  -7   3   4  187.98   15.80
   3   7   4  174.18   16.10
   7  -3   4  209.58   13.30
  -7   3   4  180.68   17.10
   5   7  -4    7.80    5.20
  -7   5  -4    0.40    3.40
   7  -5  -4    6.70    3.70
  -7   5  -4    7.20    4.10
  -7   5  -4    8.20    3.20
  -5  -7  -4    3.70    3.60
  -7   5  -4   11.90    4.60
  -5  -7  -4    2.70    1.80
  -5  -7  -4    2.70    3.70
  -5  -7   4    7.70    5.00
   7  -5   4    6.60    2.70
  -5  -7   4    7.10    4.80
   5   7   4    7.50    4.60
  -7   5   4    6.30    4.40
   7  -5   4    5.60    2.90
  -7   5   4    1.60    4.10
  -7   5   4    4.20    3.10
  -8  -4  -4 1747.33   96.19
  -8  -4  -4 1767.02   94.99
  -4   8  -4 1451.85   93.59
   4  -8  -4 1438.56   92.99
   4  -8  -4 1449.46   93.19
  -4   8  -4 1662.93   98.69
   4  -8  -4 1458.65   95.79
  -4   8   4 1547.35   95.99
  -8  -4   4 1692.73   95.79
  -8  -4   4 1569.94   93.49
   8   4   4 1520.75   96.09
   4  -8   4 1417.56   92.09
  -8  -4   4 1718.63   99.09
  -4   8   4 1561.44   93.49
  -8  -4   4 1806.62   98.79
   8   2  -4  560.14   36.10
   2  -8  -4  516.05   31.50
   2  -8  -4  502.15   31.50
   2  -8  -4  479.55   31.30
  -2   8  -4  551.44   36.70
  -8  -2  -4  564.64   37.80
  -2   8  -4  473.25   32.20
  -2   8  -4  529.35   32.90
   2  -8  -4  492.65   34.20
  -8  -2   4  576.64   37.30
  -8  -2   4  472.95   36.00
  -8  -2   4  535.05   35.20
  -2   8   4  472.75   32.40
  -8  -2   4  565.34   34.50
  -8  -2   4  562.74   32.70
  -2   8   4  474.35   31.20
  -2   8   4  485.55   32.10
   8   2   4  565.04   34.00
  -8   0  -4 1208.48   66.89
  -8   0  -4 1130.69   70.29
   8   0  -4 1077.29   67.19
   0  -8  -4  975.20   63.89
   0   8  -4 1027.90   67.99
  -8   0  -4 1052.59   66.39
  -8   0  -4 1167.98   65.29
   0  -8   4  970.10   64.19
  -8   0   4 1147.39   66.79
   0   8   4 1029.90   62.99
  -8   0   4 1048.40   65.79
   0  -8   4 1057.49   63.69
   8   0   4 1169.08   66.09
   0  -8   4  981.70   62.99
   0  -8   4 1028.00   64.79
  -8   0   4 1011.60   68.09
  -8   0   4 1131.49   65.49
   2   8  -4 1526.25   89.19
  -8   2  -4 1591.64   92.79
   8  -2  -4 1576.04   93.09
  -8   2  -4 1487.65   91.59
  -8   2  -4 1521.75   93.99
  -2  -8  -4 1396.66   90.29
   2   8  -4 1369.86   93.69
   8  -2   4 1695.03   91.69
   2   8   4 1437.36   93.09
  -2  -8   4 1431.26   91.09
  -2  -8   4 1341.87   89.59
  -8   2   4 1584.64   92.29
  -8   2   4 1697.43   96.39
  -2  -8   4 1405.76   90.69
  -8   2   4 1644.44   92.09
   4   8  -4  509.25   39.20
  -8   4  -4  540.05   35.90
  -4  -8  -4  521.45   36.00
   8  -4  -4  621.34   37.10
  -4  -8  -4  510.95   36.00
  -8   4  -4  568.84   36.80
   8  -4  -4  606.34   38.40
  -8   4  -4  572.44   37.60
  -8   4  -4  618.44   37.20
  -8   4   4  610.74   39.60
  -4  -8   4  506.05   34.90
  -4  -8   4  517.55   37.10
  -8   4   4  591.14   37.50
  -8   4   4  511.95   36.40
   4   8   4  527.75   38.30
  -4  -8   4  605.24   37.80
  -1   9  -4   38.30    7.30
  -9  -1  -4   33.70    8.00
   1  -9  -4   28.00    3.90
   1  -9  -4   27.30    4.20
   9   1  -4   30.10    7.70
  -1   9  -4   26.50    4.90
  -9  -1  -4   31.70    6.60
  -1   9  -4   34.00    8.70
   1  -9  -4   25.90    3.70
   9   1  -4   31.50    7.50
  -9  -1  -4   36.10    7.00
   1  -9  -4   30.10    6.10
   9   1   4   34.60    6.40
  -9  -1   4   46.00    9.40
   9   1   4   39.00    6.50
  -9  -1   4   28.00    6.90
  -9  -1   4   21.50    5.40
  -9  -1   4   24.00    6.80
  -1   9   4   28.60    4.10
  -1  -9  -4  330.57   25.10
   9  -1  -4  437.16   28.10
  -9   1  -4  401.96   25.70
   1   9  -4  350.46   28.30
  -9   1  -4  442.66   27.70
  -9   1  -4  392.06   26.50
  -1  -9   4  338.17   25.10
  -1  -9   4  347.47   23.70
  -1  -9   4  345.07   23.70
   1   9   4  393.16   28.70
   0  -1   5 3720.93  216.58
  -1   2  -5   38.80    3.90
  -2  -1  -5   36.00    4.50
   1  -2  -5   38.00    3.40
  -1   2  -5   42.50    3.70
   2   1  -5   49.80    5.40
   2   1  -5   43.90    3.90
  -2  -1  -5   48.00    4.10
   1  -2  -5   49.50    4.00
  -2  -1  -5   48.60    4.10
   2   1  -5   42.90    3.80
  -1   2  -5   44.20    4.20
  -1   2  -5   45.40    4.30
  -1   2  -5   46.80    4.00
   1  -2  -5   40.90    3.80
   2   1  -5   47.90    3.80
  -1   2  -5   46.90    3.20
   1  -2  -5   41.80    4.30
  -2  -1  -5   42.00    4.50
  -2  -1  -5   44.00    4.70
   2   1  -5   47.20    4.00
  -2  -1   5   42.30    4.00
   1  -2   5   47.10    4.20
  -2  -1   5   38.20    5.00
  -2  -1   5   42.70    4.00
   2   1   5   42.10    4.30
  -1   2   5   39.70    3.80
  -1   2   5   51.79    3.90
   1  -2   5   44.40    4.70
  -1   2   5   45.10    3.30
  -2  -1   5   54.19    4.90
   2   1   5   44.90    4.00
  -1   2   5   45.60    4.00
   2   1   5   46.00    4.00
  -1   2   5   49.60    4.30
   2   1   5   53.09    5.50
  -1   2   5   37.80    4.30
  -2  -1   5   52.39    4.50
   2  -1  -5 1138.99   66.09
   2  -1  -5 1147.09   66.09
  -1  -2  -5 1194.88   66.99
  -2   1  -5 1177.38   66.69
  -2   1  -5 1158.58   66.09
   2  -1  -5 1069.79   66.09
  -1  -2  -5  979.30   65.29
   1   2  -5 1176.78   65.49
   1   2  -5 1022.70   65.59
  -1  -2  -5 1191.58   65.09
   1   2  -5 1081.79   65.69
   2  -1  -5 1133.69   64.99
  -2   1  -5 1095.69   66.09
   2  -1  -5 1146.79   64.99
   2  -1  -5  983.20   66.29
  -1  -2  -5 1070.09   66.89
  -2   1  -5 1045.70   66.19
  -2   1  -5 1080.09   65.79
  -1  -2   5 1227.28   66.49
  -2   1   5 1238.68   66.49
   2  -1   5 1144.09   68.89
  -2   1   5 1013.70   65.49
  -1  -2   5 1200.48   66.29
   1   2   5 1073.09   65.79
  -2   1   5  992.00   65.99
  -1  -2   5 1199.58   66.09
  -1  -2   5 1084.99   65.79
   2  -1   5 1174.98   66.29
   1   2   5 1148.89   66.79
   1   2   5 1121.69   65.29
  -2   3  -5 5380.06  310.67
  -3  -2  -5 4741.73  308.37
   2  -3  -5 5634.74  308.57
  -3  -2  -5 5471.05  309.57
   3   2  -5 5498.05  312.17
   3   2   5 5162.28  309.97
  -3  -2   5 5743.93  311.27
   3   2   5 4974.80  309.77
  -3   0  -5   23.70    3.60
   0   3  -5   23.00    4.50
   0  -3  -5   26.40    3.10
   0  -3  -5   25.00    2.80
   0   3  -5   23.70    3.10
  -3   0  -5   26.80    3.70
  -3   0  -5   19.20    3.70
   3   0  -5   31.40    2.80
   3   0  -5   28.00    4.30
   3   0  -5   24.60    3.50
   3   0  -5   24.90    3.40
   0  -3  -5   23.20    2.90
  -3   0  -5   22.70    3.00
   0   3  -5   29.60    2.60
  -3   0   5   20.50    3.30
   0   3   5   29.90    2.70
   0  -3   5   25.60    3.50
   3   0   5   23.80    3.80
  -3   0   5   30.20    3.60
   0  -3   5   26.50    3.20
   0  -3   5   33.20    3.60
   0  -3   5   28.70    2.50
  -3   0   5   25.50    3.80
  -3   0   5   20.20    3.60
   3   0   5   26.50    2.50
   3   0   5   22.70    2.50
   3   0   5   28.70    4.60
   3   0   5   23.20    3.80
   0   3   5   24.40    3.20
  -2  -3  -5 4520.65  281.17
   3  -2  -5 5232.58  282.87
  -3   2  -5 4382.46  282.27
   2   3  -5 4647.94  285.37
  -2  -3  -5 4867.41  283.37
   2   3   5 4868.41  281.87
   3  -2   5 5010.40  283.57
  -2  -3   5 5329.87  283.57
  -4  -3  -5   46.80    6.80
  -4  -3  -5   55.99    6.80
   3  -4  -5   54.29    7.60
   4   3  -5   56.39    8.70
  -4  -3  -5   59.39    4.40
   3  -4  -5   65.49    5.40
  -4  -3  -5   60.89    5.40
  -4  -3  -5   51.79    4.00
  -3   4  -5   59.79    5.90
  -4  -3  -5   71.79    7.10
  -4  -3  -5   61.09    7.20
   3  -4  -5   53.19    4.50
  -3   4  -5   53.99    5.30
  -3   4   5   62.69    5.60
   3  -4   5   66.59    5.40
  -3   4   5   64.29    6.90
  -4  -3   5   59.89    6.80
  -4  -3   5   51.79    5.80
   3  -4   5   58.39    7.50
   3  -4   5   65.79    5.80
  -3   4   5   65.79    5.70
  -4  -3   5   55.09    6.20
   1  -4  -5 5131.69  296.17
  -4  -1  -5 4898.11  300.07
  -1   4  -5 4986.90  296.47
   4   1  -5 5388.16  296.57
  -1   4  -5 4973.70  298.37
  -4  -1  -5 5198.28  297.37
   4   1  -5 4769.32  297.97
  -4  -1  -5 5175.08  298.27
   4   1   5 5289.57  297.17
   4   1   5 5181.18  299.17
   1  -4   5 5179.08  297.57
  -4  -1   5 5075.39  298.57
   4   1   5 5006.20  298.17
  -4  -1   5 4770.02  296.87
  -1   4   5 5440.46  296.47
  -1  -4  -5 1068.19   64.09
  -1  -4  -5  954.30   59.99
   1   4  -5 1010.70   63.09
   4  -1  -5 1065.69   59.39
   4  -1  -5  913.71   60.79
  -4   1  -5 1134.19   61.09
   4  -1  -5  984.80   60.39
   1   4  -5  919.01   59.19
   1   4  -5 1024.80   59.19
  -1  -4  -5 1119.29   59.99
  -4   1  -5 1017.40   60.39
   4  -1  -5 1089.79   60.69
  -4   1  -5  898.31   60.79
  -1  -4   5 1002.60   59.79
  -4   1   5 1074.99   59.09
   1   4   5  940.71   60.79
   1   4   5 1004.80   58.69
  -4   1   5  992.20   60.49
   4  -1   5  965.80   61.09
  -1  -4   5 1117.19   59.19
  -4   1   5  951.80   60.69
   4  -1   5  925.21   58.29
  -4   1   5  949.71   60.69
  -1  -4   5  972.90   59.69
  -4   1   5  993.10   60.99
   4  -3  -5   15.20    4.90
   3   4  -5   16.00    2.50
  -4   3  -5   17.30    2.30
   3   4  -5   16.90    2.30
   3   4  -5   31.10    7.00
  -4   3  -5   13.80    4.00
  -4   3  -5   19.20    3.80
  -3  -4  -5   18.00    4.10
   4  -3  -5   24.60    4.00
   3   4  -5   10.40    3.00
   4  -3  -5   17.70    4.90
  -3  -4  -5   11.20    3.50
  -3  -4  -5   14.50    4.30
   4  -3   5   20.40    2.60
   3   4   5   13.30    3.60
  -3  -4   5   14.10    2.70
  -4   3   5   18.10    4.40
   4  -3   5   16.20    3.80
  -3  -4   5   16.70    2.90
   3   4   5   20.10    5.10
   4  -3   5   10.80    3.50
  -4   3   5   13.60    4.00
  -4   3   5   21.60    4.10
  -3  -4   5   19.40    4.30
  -3  -4   5   31.60    8.10
   5   4  -5 2639.64  154.88
   4  -5  -5 2544.55  153.58
  -4   5  -5 2684.03  154.88
  -5  -4  -5 2430.46  155.48
  -4   5  -5 2879.61  154.68
  -5  -4  -5 2686.73  155.38
  -4   5  -5 2321.77  153.48
   5   4  -5 2286.27  155.48
  -4   5  -5 2874.81  156.68
   4  -5  -5 2532.05  155.28
   4  -5  -5 2734.83  153.88
  -5  -4  -5 2572.34  155.48
  -4   5  -5 2448.26  154.68
  -5  -4  -5 2594.04  153.58
  -5  -4   5 2762.72  159.38
  -5  -4   5 2644.24  153.18
   4  -5   5 2525.95  156.58
  -4   5   5 2643.84  156.28
   5   4   5 2647.73  155.28
  -4   5   5 2689.73  154.18
  -5  -4   5 2734.83  156.58
   4  -5   5 2820.12  154.48
   4  -5   5 2766.82  154.58
  -5  -4   5 2537.05  154.68
   5   4   5 2642.34  155.98
   5   2  -5  107.79    9.90
  -5  -2  -5  120.69    8.60
   2  -5  -5  136.29    8.90
  -2   5  -5  118.39    8.00
   2  -5  -5  123.99    8.60
   5   2  -5  144.29   12.30
   2  -5  -5  128.49   10.30
  -2   5  -5  123.49   11.00
   5   2  -5  118.99   10.30
  -2   5  -5  114.39    9.00
  -5  -2  -5  123.49    8.90
  -2   5  -5  122.79    9.40
  -5  -2  -5  115.89    9.90
  -5  -2  -5  123.89   11.60
  -2   5   5  106.09    7.60
  -2   5   5  119.09    9.40
   2  -5   5  114.89    7.80
  -5  -2   5  135.49    9.30
  -5  -2   5  102.49    9.80
   2  -5   5  127.79    7.80
  -5  -2   5  112.09   12.50
  -5  -2   5  120.89   10.30
   5   2   5  141.29   10.70
  -2   5   5  112.79    8.70
  -5  -2   5  121.19   10.50
   2  -5   5  117.29    9.60
  -5  -2   5  138.79   11.50
   5   2   5  122.09   11.00
   2  -5   5  100.69   10.50
  -5   0  -5 2051.39  122.69
   0   5  -5 2281.57  124.39
   0  -5  -5 2121.09  119.69
   0  -5  -5 2175.58  119.99
  -5   0  -5 2067.09  121.79
  -5   0  -5 1861.01  121.49
   5   0  -5 2007.60  121.49
  -5   0  -5 2233.98  123.19
   0  -5  -5 2121.59  120.39
   0   5  -5 1903.21  118.89
   0  -5  -5 2194.58  121.89
   0  -5   5 1944.31  120.79
  -5   0   5 2030.90  121.09
  -5   0   5 1890.81  120.09
  -5   0   5 1943.51  121.99
   5   0   5 2098.59  121.69
  -5   0   5 1915.91  122.09
   5   0   5 1986.90  122.79
   0  -5   5 2110.79  120.29
   0   5   5 2018.00  119.29
   0  -5   5 1903.91  118.69
   0  -5   5 2126.39  119.79
  -2  -5  -5  945.71   54.09
   2   5  -5  842.12   53.39
  -5   2  -5  928.21   55.79
  -5   2  -5  826.92   52.59
   5  -2  -5  914.41   54.59
  -5   2  -5  955.50   54.49
  -2  -5  -5  848.12   51.79
  -5   2  -5  830.02   53.89
   2   5  -5  932.51   58.19
   5  -2  -5  900.81   54.19
   5  -2  -5  849.91   54.69
  -2  -5  -5  898.11   53.99
  -2  -5   5  905.71   54.49
  -5   2   5  890.31   55.09
  -2  -5   5  930.91   54.99
  -5   2   5  860.31   53.89
  -2  -5   5  802.52   52.99
  -2  -5   5  937.41   53.69
   5  -2   5  906.11   55.59
   5  -2   5  860.51   55.39
  -5   2   5  974.80   56.39
  -2  -5   5  809.52   52.89
  -5   2   5  889.91   55.59
   5  -2   5  896.01   52.09
  -4  -5  -5  378.86   26.20
   5  -4  -5  432.66   26.20
  -5   4  -5  405.16   27.30
  -5   4  -5  405.96   26.50
  -4  -5  -5  363.66   27.60
  -4  -5  -5  408.46   26.90
   4   5  -5  368.66   26.50
   5  -4  -5  401.26   26.60
  -4  -5  -5  349.77   24.10
   5  -4  -5  434.16   25.90
   4   5  -5  370.56   23.90
  -5   4  -5  370.56   25.10
  -5   4  -5  432.56   26.90
  -5   4  -5  350.56   24.30
   4   5  -5  369.46   24.40
  -4  -5   5  431.46   29.80
  -4  -5   5  429.16   25.80
   4   5   5  414.06   26.30
  -5   4   5  401.86   26.30
  -4  -5   5  377.76   25.20
  -4  -5   5  419.76   27.20
   5  -4   5  379.66   24.50
   4   5   5  415.26   27.50
  -5   4   5  384.66   27.70
  -4  -5   5  429.26   24.40
   5  -4   5  379.86   27.60
  -6  -5  -5 1291.67   80.69
  -5   6  -5 1214.28   79.39
  -6  -5  -5 1336.57   80.89
  -5   6  -5 1186.48   78.19
  -6  -5  -5 1178.48   79.19
   5  -6  -5 1277.77   80.39
   5  -6  -5 1298.17   78.59
   5  -6  -5 1375.56   79.09
  -6  -5  -5 1327.37   78.29
  -5   6  -5 1361.26   80.39
  -6  -5   5 1323.17   82.29
  -5   6   5 1343.37   82.19
  -5   6   5 1273.87   79.09
   6   5   5 1341.37   79.89
   5  -6   5 1416.16   79.09
   6   5   5 1314.77   81.19
  -6  -5   5 1268.07   79.59
  -6  -5   5 1433.26   77.59
  -6  -5   5 1489.95   84.39
  -3   6  -5 1598.94   95.09
  -6  -3  -5 1639.04   94.89
  -3   6  -5 1600.84   92.99
   3  -6  -5 1526.75   93.79
  -6  -3  -5 1601.84   91.19
   3  -6  -5 1588.64   91.79
   6   3  -5 1559.84   94.59
  -6  -3  -5 1622.24   94.79
  -6  -3  -5 1680.43   92.99
  -3   6  -5 1428.16   91.99
  -6  -3  -5 1621.54   94.29
  -6  -3   5 1449.95   97.09
   6   3   5 1605.84   93.99
  -6  -3   5 1562.74   93.79
   6   3   5 1603.04   94.29
  -6  -3   5 1506.15   94.89
  -3   6   5 1459.65   91.89
   3  -6   5 1410.46   94.49
  -3   6   5 1465.95   93.29
  -6  -3   5 1631.64   91.99
  -6  -1  -5    8.60    3.90
  -6  -1  -5    3.40    3.10
   6   1  -5    9.40    4.10
   1  -6  -5    7.30    2.30
   1  -6  -5    7.10    2.40
  -1   6  -5    7.50    2.50
   6   1  -5    2.10    3.20
  -6  -1  -5    4.30    4.00
   1  -6  -5    5.60    3.20
  -1   6  -5    4.60    3.90
  -6  -1  -5    4.10    2.90
   6   1   5    6.60    2.60
  -6  -1   5    5.00    2.80
   6   1   5    6.00    3.60
  -6  -1   5    2.50    3.80
   1  -6   5    8.90    1.30
  -6  -1   5    5.10    3.10
  -6  -1   5    8.00    4.20
   1  -6   5    5.10    1.40
   1  -6   5    6.40    3.30
   1  -6   5    4.90    2.60
  -1  -6  -5 1725.83  103.39
  -6   1  -5 1796.12  101.69
  -6   1  -5 1724.73  102.79
  -6   1  -5 1610.54  102.99
   1   6  -5 1862.11  106.99
  -6   1  -5 1849.42  103.79
   6  -1  -5 1845.52  103.59
  -1  -6  -5 1692.93  102.49
  -6   1  -5 1861.61  104.09
   6  -1  -5 1680.43  103.19
   1   6  -5 1531.45  100.89
   6  -1  -5 1628.64  104.79
  -1  -6  -5 1777.52  101.59
  -1  -6   5 1536.75  100.59
  -6   1   5 1907.91  104.19
  -6   1   5 1934.21  108.59
   1   6   5 1517.95  100.59
  -1  -6   5 1654.83  102.09
   6  -1   5 1704.33  103.79
  -1  -6   5 1748.13  102.49
  -6   1   5 1590.24  103.19
  -6   1   5 1765.12  103.99
  -1  -6   5 1843.22  101.99
  -1  -6   5 1643.84  101.39
  -6   1   5 1611.74  101.39
  -6   3  -5 1922.01  114.09
  -3  -6  -5 1902.71  114.49
  -6   3  -5 1941.41  115.09
  -3  -6  -5 1854.81  114.09
  -6   3  -5 1666.63  112.39
   6  -3  -5 2059.69  115.39
   6  -3  -5 1938.81  115.09
  -6   3  -5 1961.70  115.39
   3   6  -5 2064.49  119.19
   3   6  -5 1801.52  114.39
   6  -3  -5 1920.51  114.29
  -3  -6   5 2004.50  116.39
   6  -3   5 1889.31  114.59
  -3  -6   5 1927.11  113.59
  -6   3   5 1765.02  113.49
  -6   3   5 2028.20  116.09
   3   6   5 2014.30  116.39
  -6   3   5 1962.10  115.99
  -6   3   5 1888.41  115.29
  -3  -6   5 1951.50  114.99
  -5  -6  -5    7.70    2.80
  -6   5  -5    8.50    3.60
   6  -5  -5    1.60    1.40
   5   6  -5    4.50    5.20
  -6   5  -5    3.70    4.10
  -6   5  -5    1.40    2.50
  -5  -6  -5    3.70    3.40
  -6   5  -5    3.20    3.50
  -5  -6   5    3.10    2.90
  -5  -6   5    6.90    5.00
  -5  -6   5   -0.80    7.30
  -6   5   5    3.60    3.20
   5   6   5    4.40    3.70
  -5  -6   5   10.70    2.80
   6  -5   5    4.30    2.20
  -6   5   5    7.60    6.20
   6  -5   5   12.50    4.20
   7   6  -5  557.84   39.80
  -6   7  -5  495.45   34.30
   6  -7  -5  527.45   36.70
   6  -7  -5  540.45   34.80
  -7  -6  -5  565.54   34.30
  -6   7  -5  499.45   35.50
  -7  -6  -5  639.14   38.00
  -7  -6  -5  613.84   36.80
   6  -7   5  548.75   33.90
  -7  -6   5  547.35   38.80
   6  -7   5  558.94   34.50
  -6   7   5  522.85   34.70
   7   6   5  529.55   37.40
  -7  -6   5  547.55   35.60
  -6   7   5  599.94   39.10
  -4   7  -5  733.73   45.70
  -7  -4  -5  721.13   44.70
  -7  -4  -5  670.63   43.60
  -7  -4  -5  748.23   42.40
  -4   7  -5  632.24   42.50
   4  -7  -5  639.74   41.30
  -4   7  -5  618.34   41.60
  -7  -4  -5  674.93   43.60
  -4   7  -5  738.13   41.10
   4  -7  -5  681.73   41.40
  -4   7   5  630.94   41.50
   7   4   5  673.33   44.10
   7   4   5  645.84   42.80
  -7  -4   5  750.02   47.40
  -7  -4   5  719.83   41.20
  -4   7   5  636.64   43.80
  -7  -4   5  679.53   45.90
  -7  -4   5  680.63   45.70
  -7  -4   5  698.83   43.50
   7   2  -5  169.68   15.50
  -2   7  -5  212.78   17.80
  -2   7  -5  170.38   13.10
   2  -7  -5  176.48   12.40
   2  -7  -5  183.08   12.70
   2  -7  -5  190.28   12.10
   7   2  -5  217.98   16.70
  -7  -2  -5  215.78   15.90
  -2   7  -5  192.08   13.80
   2  -7  -5  203.48   15.10
  -7  -2  -5  191.18   15.50
  -7  -2   5  183.68   16.90
  -7  -2   5  186.78   15.10
  -2   7   5  206.18   13.60
  -7  -2   5  160.78   15.60
  -7  -2   5  164.58   17.30
   2  -7   5  179.88   11.30
  -7  -2   5  214.78   13.80
  -2   7   5  195.68   13.10
   7   2   5  187.68   14.80
   2  -7   5  168.58   15.50
   2  -7   5  176.58   11.10
   0   7  -5 2052.99  115.99
   7   0  -5 1832.32  119.59
  -7   0  -5 2124.99  118.19
   7   0  -5 2097.69  117.29
   0  -7  -5 1981.50  115.59
   0   7  -5 1988.30  119.59
  -7   0  -5 2075.59  117.49
   0  -7  -5 1813.42  115.59
  -7   0  -5 1983.00  115.99
   0  -7  -5 1896.31  114.69
  -7   0  -5 1926.51  117.09
   0  -7  -5 1766.12  116.59
   0  -7   5 1858.41  113.89
   7   0   5 2121.89  117.39
   0  -7   5 2019.60  115.59
  -7   0   5 1799.72  118.69
  -7   0   5 1963.30  117.29
  -7   0   5 2100.99  120.79
  -7   0   5 1833.82  116.59
  -7   0   5 1971.30  116.39
   0  -7   5 1972.90  116.89
   0   7   5 1854.21  113.99
   0  -7   5 1868.21  115.69
  -2  -7  -5   13.20    4.50
  -7   2  -5   24.00    6.00
   2   7  -5   16.00    6.10
  -7   2  -5   19.00    3.70
  -7   2  -5   17.80    5.70
   7  -2  -5   19.00    2.40
   7  -2  -5   29.80    6.80
   7  -2  -5   12.10    5.30
  -7   2  -5   12.80    4.30
   7  -2  -5   16.90    4.80
  -7   2  -5   31.80    6.50
  -2  -7  -5   21.00    4.40
   2   7  -5   14.40    4.30
  -2  -7   5   21.40    5.00
   7  -2   5   22.90    3.40
  -7   2   5   26.00    6.50
   7  -2   5   16.90    5.20
  -7   2   5   33.20    7.50
  -2  -7   5   18.20    5.40
   2   7   5   25.50    6.70
  -2  -7   5   26.00    5.10
  -2  -7   5   12.70    3.70
  -7   2   5   15.60    4.60
  -7   2   5   26.30    8.00
  -7   4  -5 1750.62  112.89
  -4  -7  -5 1684.53  115.39
  -7   4  -5 1946.61  114.59
   4   7  -5 1816.92  117.19
   4   7  -5 2056.79  115.79
  -4  -7  -5 1856.21  114.29
  -7   4  -5 1843.82  114.29
   7  -4  -5 1864.21  113.99
  -7   4  -5 2094.09  114.19
  -4  -7   5 1776.12  112.39
  -4  -7   5 1835.62  114.49
   7  -4   5 2045.50  113.49
   4   7   5 1836.72  115.39
  -7   4   5 2058.69  115.49
  -4  -7   5 1999.10  115.89
  -7   4   5 2031.30  117.69
  -7   4   5 1802.92  113.89
  -7   6  -5   13.30    5.10
  -6  -7  -5   13.90    5.20
  -7   6  -5   10.30    3.50
  -7   6  -5    8.90    4.60
   7  -6  -5    9.70    4.60
   7  -6  -5   10.20    4.40
  -6  -7  -5    6.90    2.30
   6   7  -5    5.10    5.50
  -6  -7  -5    5.80    4.30
  -7   6  -5    9.30    4.40
   6   7   5   24.80    7.30
   7  -6   5   11.90    3.80
  -6  -7   5   14.40    4.00
  -7   6   5    9.80    4.50
  -6  -7   5    3.70    5.20
  -7   6   5    5.80    5.20
  -6  -7   5   13.70    5.90
  -8  -3  -5  359.86   23.00
  -3   8  -5  296.27   21.50
   3  -8  -5  304.27   20.90
  -8  -3  -5  355.06   24.70
   3  -8  -5  291.87   20.70
  -8  -3  -5  352.06   24.00
  -8  -3  -5  363.46   24.80
  -8  -3  -5  340.57   20.50
  -8  -3   5  357.76   21.70
  -8  -3   5  309.57   26.00
   8   3   5  352.46   23.50
  -8  -3   5  318.57   25.70
  -3   8   5  337.17   21.50
  -3   8   5  296.27   22.20
   8   3   5  330.17   22.90
  -8  -3   5  347.97   26.10
  -8  -3   5  354.16   23.90
  -8  -1  -5 2001.50  111.89
  -1   8  -5 1785.22  109.19
  -8  -1  -5 2084.89  109.79
  -1   8  -5 1915.91  114.09
  -8  -1  -5 1985.10  111.59
   8   1  -5 1817.72  112.19
   1  -8  -5 1651.03  108.19
   1  -8  -5 1719.63  108.49
   1  -8   5 1824.52  107.09
   1  -8   5 1705.43  109.39
  -8  -1   5 1991.00  111.49
  -8  -1   5 1649.93  113.19
  -1   8   5 1692.73  108.29
  -8  -1   5 1941.81  109.89
  -8  -1   5 1831.62  111.69
   8   1   5 1964.30  110.89
  -1  -8  -5   55.89    6.70
  -8   1  -5   68.99    8.80
  -1  -8  -5   53.39    6.00
  -8   1  -5   74.39    9.50
  -1  -8  -5   51.89    7.70
  -8   1  -5   69.89    9.40
   8  -1  -5   58.99    9.00
   8  -1  -5   79.89    8.90
  -8   1  -5   63.69    7.80
   8  -1   5   77.19    8.60
  -8   1   5   90.59   12.80
  -8   1   5   73.49    9.40
  -1  -8   5   62.09    6.80
  -8   1   5   73.79    9.70
  -8   1   5   56.09    7.60
  -1  -8   5   61.69    7.20
  -1  -8   5   63.79    6.20
  -1  -8   5   80.69    9.10
   1   8   5   67.19    9.80
  -1  -8   5   68.29    8.10
  -3  -8  -5  161.08   13.90
  -8   3  -5  209.98   15.50
   8  -3  -5  180.28   16.40
  -8   3  -5  181.88   14.80
   3   8  -5  177.68   17.70
  -8   3  -5  173.68   15.70
   8  -3  -5  209.78   16.40
  -8   3  -5  179.48   14.80
  -3  -8  -5  158.68   13.80
  -8   3   5  196.48   16.00
  -8   3   5  176.78   15.40
  -3  -8   5  166.18   14.10
   3   8   5  163.98   16.00
   8  -3   5  201.78   14.50
  -3  -8   5  180.98   14.90
  -8   3   5  211.98   19.10
  -3  -8   5  166.68   15.00
  -2   9  -5 1467.25   99.09
  -9  -2  -5 1584.94   98.19
  -2   9  -5 1815.12  105.79
  -9  -2  -5 1671.63  100.09
  -9  -2  -5 1728.53  101.09
   9   2   5 1540.35   99.99
   9   2   5 1786.62   99.99
  -9  -2   5 1713.03  104.69
  -9  -2   5 1697.33  103.99
  -9  -2   5 1737.13   99.19
  -9  -2   5 1631.44  100.79
   0   9  -5   12.40    4.40
   0  -9  -5    4.80    2.30
   9   0  -5    6.70    4.50
   0  -9  -5    4.80    3.50
  -9   0  -5    6.50    4.20
   0  -9  -5    9.50    2.90
  -9   0  -5    5.40    3.90
  -9   0  -5   19.70    7.90
   0   9  -5    8.40    5.20
   9   0  -5   11.70    4.90
   0   9  -5    1.80    2.90
   9   0   5    8.00    3.50
   0  -9   5    7.90    2.90
   0  -9   5    4.20    3.30
  -9   0   5   13.90    6.50
  -9   0   5   15.80    5.30
  -9   0   5    4.50    4.40
   9   0   5    9.00    6.00
   0  -9   5    4.90    1.80
  -9   0   5   14.80    4.30
   0   9   5    6.30    4.40
   2   9  -5 1010.90   73.29
  -9   2  -5 1181.58   71.89
  -9   2  -5 1190.08   70.59
  -9   2  -5 1115.19   70.79
  -9   2  -5 1254.57   71.99
  -2  -9   5 1213.68   70.89
  -2  -9   5 1080.69   69.39
  -2  -9   5 1005.60   70.29
  -9   2   5 1275.27   76.09
   2   9   5 1069.19   72.59
  -9   2   5 1230.58   71.39
   9  -2   5 1172.68   70.39
  -9   2   5 1199.48   71.49
   0   0  -6    3.40    1.00
   0   0  -6    2.10    1.10
   0   0  -6    2.20    1.10
   0   0  -6    5.70    1.60
   0   0   6    1.20    1.10
   0   0   6    1.00    1.00
   0   0   6    1.60    1.10
   1  -1   6 3704.73  210.38
  -1   1   6 3542.95  211.08
   0  -2  -6   65.69    5.10
   0   2  -6   62.49    4.80
   0  -2  -6   63.49    5.20
  -2   0  -6   68.39    5.80
   0  -2  -6   63.59    5.30
   2   0  -6   58.59    4.80
   0  -2  -6   56.59    3.90
  -2   0  -6   53.09    5.20
  -2   0  -6   69.29    4.40
   0   2  -6   55.39    4.40
  -2   0  -6   55.19    5.10
   0   2  -6   55.69    5.00
   0  -2  -6   57.19    5.30
   2   0  -6   66.49    5.30
   2   0  -6   57.89    4.40
   0  -2  -6   58.99    5.20
  -2   0   6   65.19    5.00
   0   2   6   53.99    4.60
   0  -2   6   55.49    5.10
   0  -2   6   64.09    5.40
   0   2   6   65.99    5.50
  -2   0   6   64.19    5.30
   0   2   6   55.69    4.80
   0  -2   6   67.29    5.50
  -2   0   6   63.09    5.10
   2   0   6   61.99    5.40
   0   2   6   57.99    5.50
   0   2   6   69.79    5.50
   0  -2   6   68.79    4.70
   2   0   6   69.09    6.00
   2   0   6   57.49    4.10
   0  -2   6   62.79    5.00
   2  -2  -6   67.79    5.80
  -2  -2  -6   63.99    6.90
   2  -2  -6   64.09    6.40
   2  -2  -6   71.79    5.80
  -2  -2  -6   87.29    6.70
  -2   2  -6   73.59    6.20
   2  -2  -6   68.49    4.90
   2   2  -6   76.29    7.00
   2  -2  -6   82.09    6.30
  -2   2  -6   68.69    4.80
   2   2  -6   72.89    5.60
  -2  -2  -6   74.69    5.70
  -2   2  -6   65.49    5.80
   2   2  -6   62.49    7.70
  -2  -2   6   71.39    6.70
   2  -2   6   72.69    5.80
  -2   2   6   80.79    6.50
  -2   2   6   73.59    6.20
   2  -2   6   80.19    7.40
  -2  -2   6   84.09    6.70
   2   2   6   73.49    6.10
   2   2   6   68.29    6.30
   2   2   6   86.39    7.80
  -2  -2   6   80.59    6.00
  -2  -2   6   81.29    6.10
  -2  -2   6   67.99    5.90
   2  -2   6   76.99    6.40
   2   2   6   84.79    5.60
  -2   2   6   75.29    5.40
  -3  -1  -6 4372.86  268.77
   3   1   6 4794.32  269.07
  -1   3   6 4716.43  268.37
  -1  -3  -6   26.80    4.30
  -3   1  -6   26.50    4.00
  -1  -3  -6   39.40    4.10
   1   3  -6   30.80    3.30
  -3   1  -6   32.10    4.20
  -1  -3  -6   27.40    4.20
   3  -1  -6   29.10    3.90
   1   3  -6   31.00    5.60
   3  -1  -6   28.10    4.40
  -1  -3  -6   35.00    3.00
   3  -1  -6   37.40    2.80
   1   3  -6   34.20    2.80
   3  -1  -6   37.70    4.30
  -1  -3  -6   37.80    4.80
   3  -1   6   40.10    5.00
  -1  -3   6   35.30    3.20
  -3   1   6   32.10    4.40
  -1  -3   6   36.40    4.00
  -1  -3   6   35.60    3.90
  -1  -3   6   32.30    4.30
  -3   1   6   28.10    3.70
   1   3   6   27.40    4.20
  -1  -3   6   28.80    3.00
   3   3  -6 5898.41  357.76
  -3  -3  -6 5960.90  353.56
   3  -3  -6 5797.32  353.76
  -3   3  -6 6085.79  352.76
  -3  -3  -6 5949.00  355.76
   3  -3   6 6063.29  354.36
  -3  -3   6 6306.47  354.36
  -3  -3   6 6355.46  356.16
  -3  -3   6 6452.15  354.56
  -2   4  -6   11.50    3.40
  -4  -2  -6    2.50    3.30
   2  -4  -6    9.80    1.10
   4   2  -6    7.70    4.10
   4   2   6   13.20    4.50
   2  -4   6    9.30    3.30
  -4  -2   6   12.70    3.10
  -4  -2   6    6.90    2.30
  -4  -2   6    5.70    3.60
   2  -4   6    7.30    2.60
  -4  -2   6   17.40    3.90
   4   2   6   10.40    2.90
  -2   4   6    6.40    2.40
   4   2   6   10.50    2.80
   0  -4  -6  291.57   17.50
  -4   0  -6  292.77   18.60
   0  -4  -6  287.27   18.90
  -4   0  -6  250.87   18.50
   4   0  -6  289.27   18.50
   0   4  -6  263.97   17.20
  -4   0  -6  245.38   18.70
   0  -4  -6  258.77   17.30
   4   0  -6  280.57   18.40
   0  -4   6  280.57   17.80
   4   0   6  270.57   16.60
   0  -4   6  273.27   18.10
   4   0   6  252.47   19.20
   0   4   6  299.17   18.20
   0   4   6  262.57   16.90
   0   4   6  262.77   18.10
   0  -4   6  264.67   18.20
   0  -4   6  273.57   17.00
   4   0   6  257.67   18.40
  -4   0   6  280.67   17.50
  -4   0   6  258.57   18.60
  -4   0   6  252.87   18.20
  -4   0   6  249.28   18.70
   4   0   6  294.17   16.90
  -4   0   6  258.37   18.30
   4   0   6  309.17   20.60
   0  -4   6  285.07   17.10
   4  -2  -6  386.46   24.40
   2   4  -6  384.86   22.90
  -2  -4  -6  353.36   22.30
  -4   2  -6  405.56   24.70
  -2  -4  -6  408.16   24.60
   4  -2  -6  365.86   25.10
   2   4  -6  333.47   23.50
   4  -2  -6  396.06   24.50
  -2  -4  -6  356.66   24.50
  -4   2   6  402.36   25.10
   2   4   6  397.26   22.70
  -2  -4   6  404.56   23.70
   2   4   6  347.87   25.30
  -4   2   6  388.66   24.50
  -2  -4   6  395.16   24.20
  -2  -4   6  410.76   25.50
  -2  -4   6  379.26   23.70
  -4   2   6  349.57   24.50
   4  -2   6  409.26   25.40
   4  -2   6  344.77   25.10
  -2  -4   6  364.26   23.20
  -2  -4   6  369.76   24.80
  -4  -4  -6   87.79    8.70
   4  -4  -6   85.49    7.20
   4  -4  -6   91.69    7.50
  -4   4  -6   90.59    8.40
   4  -4  -6   80.99    8.50
  -4  -4  -6   97.39    8.80
   4   4  -6   86.19    7.00
   4   4  -6   87.89   11.50
  -4   4  -6   81.29    6.00
  -4  -4  -6   89.19    6.60
  -4   4  -6   78.79    7.20
  -4   4   6   73.29    7.50
   4   4   6   90.89   10.00
  -4   4   6   84.49    9.00
   4   4   6   88.19    8.60
  -4   4   6   93.89    8.00
   4  -4   6   83.39    9.20
  -4  -4   6   94.99    9.00
  -4  -4   6   91.09   10.90
  -4  -4   6   84.59    6.80
  -4  -4   6   80.99    7.60
  -4  -4   6   77.09    7.40
   4  -4   6   77.49    7.30
  -4  -4   6   80.69    8.00
  -5  -3  -6 1421.36   87.29
  -3   5  -6 1432.86   86.39
  -3   5  -6 1364.06   84.69
   3  -5  -6 1512.05   84.69
  -5  -3  -6 1471.05   85.09
  -5  -3  -6 1445.76   86.69
   3  -5  -6 1523.05   84.79
  -5  -3  -6 1264.57   83.39
  -5  -3  -6 1410.56   86.59
   3  -5  -6 1397.66   86.19
   5   3  -6 1540.55   86.19
  -5  -3  -6 1399.76   83.79
  -3   5  -6 1543.85   85.59
  -5  -3   6 1457.95   84.59
  -5  -3   6 1278.27   85.79
  -5  -3   6 1487.65   86.89
  -5  -3   6 1499.15   86.19
  -3   5   6 1296.27   83.69
  -5  -3   6 1515.15   86.99
  -3   5   6 1460.35   84.99
  -5  -3   6 1453.35   89.79
   3  -5   6 1361.86   86.99
   5   3   6 1447.76   87.09
   3  -5   6 1454.05   84.19
  -3   5   6 1351.06   85.59
   1  -5  -6  121.89    8.00
  -5  -1  -6  120.39   10.40
  -1   5  -6  103.09   11.10
   5   1  -6  122.99   10.30
   5   1  -6  105.19   10.70
  -1   5  -6  113.19    7.60
  -5  -1  -6  105.09   10.70
   1  -5  -6  112.39    8.40
   1  -5  -6  111.09    9.90
  -5  -1  -6  122.69   11.10
   1  -5  -6  111.69    8.60
  -1   5  -6  113.99    8.80
  -5  -1   6  108.59   10.10
  -1   5   6  121.79    9.20
   5   1   6  112.99    9.80
  -1   5   6  114.99    8.70
   5   1   6  130.89    9.60
   5   1   6  112.69   10.20
   1  -5   6  128.29    9.50
  -5  -1   6  116.59    9.50
   5   1   6  107.09   11.30
   1  -5   6  120.09    7.60
   1  -5   6  116.89   10.10
  -5  -1   6  109.19   11.40
  -5  -1   6  111.79    9.50
  -5  -1   6  103.99   10.30
   1  -5   6  122.19    7.60
   1   5  -6 9999.00  558.14
  -5   1  -6 9576.54  555.04
   1   5   6 9073.19  554.54
  -3  -5  -6   47.50    6.00
  -3  -5  -6   50.39    5.90
  -5   3  -6   40.30    5.60
   3   5  -6   39.80    8.40
  -5   3  -6   38.20    5.60
  -3  -5  -6   43.80    3.40
   3   5  -6   40.70    4.90
   5  -3  -6   44.00    5.30
  -3  -5  -6   35.60    5.00
  -5   3  -6   43.70    6.20
  -5   3   6   44.60    6.40
  -5   3   6   47.40    5.10
   5  -3   6   47.20    6.90
  -3  -5   6   48.10    6.30
  -3  -5   6   47.00    5.50
  -3  -5   6   40.60    4.40
  -3  -5   6   31.90    4.50
  -3  -5   6   41.50    4.10
   3   5   6   52.79    7.60
  -5   3   6   37.70    6.20
   3   5   6   50.29    5.80
   5  -3   6   36.70    5.80
   5   5  -6 2291.67  132.69
  -5   5  -6 2255.57  126.39
  -5   5  -6 2344.27  128.59
  -5  -5  -6 2064.89  127.89
   5  -5  -6 2192.68  126.49
  -5  -5  -6 2115.69  125.19
   5   5  -6 1924.01  125.89
  -5   5  -6 1943.91  125.79
  -5  -5  -6 2185.38  127.49
   5  -5  -6 2112.79  127.79
  -5   5  -6 2141.59  127.19
  -5  -5  -6 1999.40  126.79
  -5  -5   6 2131.29  128.59
   5  -5   6 2142.89  128.89
   5  -5   6 2120.99  126.69
  -5   5   6 2156.78  128.99
   5   5   6 2217.68  127.29
  -5   5   6 2179.08  126.89
  -5  -5   6 2243.98  125.19
   5   5   6 2133.09  128.19
  -5  -5   6 2074.59  126.89
  -5  -5   6 2111.19  126.79
   4  -6  -6    1.40    2.20
  -4   6  -6    2.60    2.30
   4  -6  -6    3.60    1.90
   6   4  -6    5.20    5.30
  -4   6  -6    4.90    3.10
  -6  -4  -6    4.30    3.40
   6   4  -6    1.70    2.40
  -6  -4  -6    0.60    3.00
  -6  -4  -6   -0.60    2.00
  -6  -4  -6    7.40    3.70
  -4   6  -6    3.60    4.00
  -4   6  -6    4.40    3.30
  -4   6   6    4.60    2.70
   4  -6   6    3.10    2.00
  -6  -4   6    1.30    4.40
   6   4   6    1.30    3.10
   4  -6   6    1.30    1.60
  -6  -4   6    1.00    4.10
  -4   6   6   -0.10    2.10
   4  -6   6    4.50    3.90
  -4   6   6   11.40    4.50
   6   4   6    2.50    2.50
  -6  -4   6    4.00    3.30
   6   2  -6   13.90    4.90
  -6  -2  -6   21.30    5.30
  -2   6  -6   28.80    4.70
   2  -6  -6   23.60    3.50
  -2   6  -6   15.40    4.80
  -2   6  -6   21.80    2.20
  -6  -2  -6   16.40    4.10
   2  -6  -6   20.20    4.90
   2  -6  -6   20.50    3.30
  -6  -2  -6   16.70    5.40
  -2   6  -6   14.50    3.70
   2  -6  -6   18.20    2.30
   2  -6   6   22.00    2.20
   6   2   6   11.10    4.20
   6   2   6   22.50    4.90
  -6  -2   6   23.40    5.70
  -6  -2   6   14.80    4.70
   2  -6   6   22.80    2.40
   2  -6   6   23.50    4.70
  -2   6   6   16.30    3.50
  -6  -2   6   24.40    6.00
  -2   6   6   17.30    1.60
  -6   0  -6  169.98   13.30
   0   6  -6  164.98   11.40
  -6   0  -6  174.28   14.80
   0   6  -6  179.08   16.30
  -6   0  -6  165.38   13.90
   0  -6  -6  177.78   12.40
   0  -6  -6  179.08   14.30
   0  -6  -6  179.78   12.40
   6   0  -6  171.88   14.40
   6   0  -6  171.68   14.40
  -6   0  -6  173.78   15.00
   0  -6  -6  177.68   12.80
  -6   0  -6  183.98   14.40
   0  -6   6  201.98   11.80
   6   0   6  190.58   12.40
  -6   0   6  164.58   15.00
   0  -6   6  188.08   13.00
   6   0   6  192.38   11.80
   0   6   6  167.08   11.50
   0  -6   6  181.48   13.40
  -6   0   6  189.18   14.20
  -6   0   6  172.88   13.30
   0  -6   6  168.28   11.20
  -6   0   6  169.58   15.40
   0  -6   6  161.68   14.50
  -6   0   6  184.38   14.80
   6  -2  -6  246.68   17.80
  -2  -6  -6  251.47   18.70
  -6   2  -6  273.87   18.40
  -2  -6  -6  228.18   17.00
  -6   2  -6  251.57   18.20
   2   6  -6  275.37   22.10
   6  -2  -6  242.78   18.40
  -6   2  -6  233.98   17.70
   6  -2  -6  237.68   18.30
  -6   2  -6  243.98   18.80
  -6   2  -6  218.08   17.00
  -2  -6  -6  241.98   17.00
   6  -2   6  241.88   18.70
  -2  -6   6  276.07   18.40
  -2  -6   6  244.18   16.70
  -2  -6   6  222.18   16.20
  -6   2   6  269.67   19.60
  -6   2   6  255.67   19.50
  -2  -6   6  256.77   17.50
  -6   2   6  227.18   17.50
  -2  -6   6  262.27   17.10
   6  -2   6  224.28   18.50
   4   6  -6   49.70    6.70
   4   6  -6   45.30   10.40
   6  -4  -6   50.39    7.40
  -4  -6  -6   46.50    5.60
  -4  -6  -6   49.99    7.20
  -6   4  -6   66.69    8.00
  -6   4  -6   43.50    6.00
  -6   4  -6   52.39    7.50
   6  -4  -6   53.19    7.10
   6  -4  -6   59.29    6.70
  -4  -6  -6   50.19    6.90
   4   6   6   60.39    8.10
  -4  -6   6   60.49    5.50
  -4  -6   6   54.09    7.70
  -4  -6   6   47.20    6.20
  -4  -6   6   57.19    9.20
  -6   4   6   51.09    8.50
  -6   4   6   57.39    7.50
  -6   4   6   42.20    6.90
  -6  -6  -6   12.20    5.70
   6  -6  -6   10.30    4.60
  -6   6  -6    8.20    3.90
  -6   6  -6   15.00    4.60
  -6  -6  -6    9.40    4.30
   6   6  -6    7.40    5.70
  -6   6  -6   13.30    5.20
  -6  -6  -6   10.10    2.70
  -6   6   6   16.30    4.70
  -6   6   6   10.10    4.10
  -6   6   6   17.40    6.30
  -6  -6   6    9.00    5.60
  -6  -6   6   15.90    5.90
   6  -6   6    9.20    3.60
   6  -6   6   14.10    3.90
   6   6   6   18.50    5.40
   5  -7  -6 1252.77   77.89
  -5   7  -6 1185.28   77.89
   5  -7  -6 1283.47   80.29
  -5   7  -6 1223.48   78.89
  -7  -5  -6 1338.17   80.59
  -7  -5  -6 1373.46   79.99
  -7  -5  -6 1405.46   78.09
   7   5   6 1169.98   80.19
  -7  -5   6 1328.47   82.39
  -5   7   6 1254.27   78.09
  -5   7   6 1383.06   81.49
  -7  -5   6 1449.95   77.19
  -7  -5   6 1306.87   79.59
   5  -7   6 1220.28   77.09
  -7  -5   6 1430.36   84.09
  -7  -3  -6 1025.40   61.39
   3  -7  -6  948.01   58.49
  -7  -3  -6 1034.90   57.89
   3  -7  -6  943.81   61.49
  -3   7  -6 1057.99   62.99
   7   3  -6  986.50   61.89
  -3   7  -6  947.21   57.09
  -3   7  -6 1005.50   59.79
  -3   7  -6  903.01   58.79
   3  -7  -6  963.10   58.79
   7   3   6 1003.50   60.59
  -7  -3   6 1019.10   63.79
   7   3   6  950.90   60.39
  -7  -3   6  965.80   62.39
  -7  -3   6 1067.29   58.99
  -3   7   6  873.21   59.39
  -7  -3   6 1044.60   63.69
  -3   7   6  917.01   59.09
  -7  -3   6  960.00   64.59
  -7  -1  -6 2961.30  164.78
  -1   7  -6 3047.30  167.48
  -1   7  -6 2465.45  162.08
   1  -7  -6 2670.43  161.68
   7   1  -6 2612.14  164.88
  -7  -1  -6 2866.51  162.58
   1  -7  -6 2533.05  161.18
  -7  -1  -6 2963.30  164.08
  -1   7  -6 2614.64  160.58
   1  -7  -6 2510.25  163.58
   7   1  -6 2976.50  164.98
  -7  -1  -6 3025.90  165.28
  -7  -1   6 2863.01  163.08
  -7  -1   6 2920.81  164.68
  -7  -1   6 2814.12  166.98
   7   1   6 2877.61  164.48
  -7  -1   6 2841.42  164.98
   1  -7   6 2790.52  162.88
   1  -7   6 2634.44  160.48
   1  -7   6 2751.82  160.58
   1  -7   6 2438.56  163.68
   7  -1  -6    8.60    4.00
   1   7  -6    8.30    5.50
  -1  -7  -6    5.60    2.80
  -1  -7  -6    5.60    2.30
  -1  -7  -6    8.50    2.80
   7  -1  -6    9.90    3.00
  -7   1  -6    5.80    3.10
  -7   1  -6    7.20    3.50
   7  -1  -6    3.20    3.70
  -1  -7  -6    2.40    3.20
  -7   1  -6    4.20    3.90
  -7   1  -6    5.00    4.10
  -7   1  -6    6.60    4.20
   1   7  -6    6.90    2.60
  -1  -7   6   12.30    3.40
   7  -1   6    5.50    3.70
  -7   1   6    3.70    5.30
  -7   1   6    9.00    4.10
  -7   1   6   11.70    3.60
  -1  -7   6    4.60    3.10
  -7   1   6    4.60    4.30
   7  -1   6    6.60    6.00
  -1  -7   6    4.40    2.30
  -1  -7   6    6.90    2.20
   7  -3  -6 3611.34  201.98
  -7   3  -6 3298.87  200.08
  -7   3  -6 3504.35  202.58
  -3  -7  -6 3163.68  199.58
   3   7  -6 3364.16  200.58
   3   7  -6 3484.55  204.78
   7  -3  -6 3745.73  201.58
  -7   3  -6 3608.24  201.08
  -3  -7  -6 3112.39  199.78
  -7   3  -6 3475.15  200.78
   7  -3   6 3389.96  200.28
  -3  -7   6 3385.56  202.08
  -3  -7   6 3298.37  199.18
  -7   3   6 3594.14  206.58
  -3  -7   6 3011.60  202.78
   3   7   6 3336.87  201.98
  -7   3   6 3455.05  201.18
   5   7  -6  851.21   61.59
  -7   5  -6  895.51   58.29
  -5  -7  -6  933.91   58.69
   7  -5  -6  898.01   58.49
   7  -5  -6 1011.90   58.99
  -7   5  -6  839.92   56.89
  -7   5  -6  958.70   58.89
  -5  -7  -6  939.11   57.99
  -5  -7   6  893.51   57.09
   7  -5   6 1046.50   57.59
  -7   5   6  820.32   57.79
  -7   5   6 1033.00   60.49
   5   7   6  902.81   59.49
  -7   5   6  924.41   58.69
  -5  -7   6  961.00   59.89
  -5  -7   6 1041.30   61.29
  -4   8  -6    4.30    3.40
  -4   8  -6    1.30    5.00
  -8  -4  -6    9.90    4.50
  -8  -4  -6   -0.20    2.80
  -8  -4  -6    0.30    3.60
  -4   8  -6    5.40    4.90
   4  -8  -6    0.90    2.10
  -4   8  -6    6.30    3.00
   4  -8  -6    2.30    3.80
   8   4  -6    9.40    6.90
  -8  -4   6    8.50    6.10
   4  -8   6    4.30    1.50
   8   4   6    0.50    3.20
  -8  -4   6    5.10    2.50
  -8  -4   6    1.90    5.10
  -8  -4   6    2.00    3.70
   4  -8   6    5.40    1.40
  -4   8   6    0.00    3.10
  -8  -2  -6    4.80    2.40
   8   2  -6    3.00    3.90
  -8  -2  -6    3.30    3.90
   2  -8  -6    3.90    3.60
   2  -8  -6    9.10    3.00
   8   2  -6   15.10    5.40
  -8  -2  -6    8.80    4.60
  -2   8  -6   15.50    5.90
  -2   8  -6    5.70    5.00
  -8  -2  -6    7.90    4.10
  -8  -2  -6    5.70    3.40
  -2   8  -6    0.00    4.10
   2  -8  -6    7.30    2.30
   8   2   6   11.80    3.80
  -2   8   6    6.10    2.60
  -8  -2   6    0.80    4.90
   8   2   6    9.20    3.80
  -8  -2   6    5.60    4.00
  -8  -2   6   18.50    6.90
  -8  -2   6    6.50    3.10
  -8  -2   6    3.90    4.50
   0  -8  -6    6.40    3.70
   0  -8  -6    7.30    2.70
   0   8  -6   14.50    3.90
   0   8  -6    4.50    5.00
  -8   0  -6    7.10    4.10
   0  -8  -6    9.30    3.10
  -8   0  -6    7.70    4.70
  -8   0  -6    7.10    3.30
  -8   0  -6    8.80    4.20
   0   8   6    8.70    2.40
  -8   0   6    6.30    4.60
   0  -8   6    6.30    2.00
   8   0   6   10.20    3.40
   0  -8   6   10.60    4.60
  -8   0   6   12.30    5.00
  -8   0   6    4.50    4.90
  -8   0   6    7.10    3.80
  -8   0   6   17.70    7.70
  -8   2  -6   27.90    6.20
  -8   2  -6   33.40    7.10
  -8   2  -6   23.50    6.20
   2   8  -6   39.30    6.50
  -8   2  -6   34.80    6.80
   8  -2  -6   38.90    7.40
   2   8  -6   37.70    9.10
  -2  -8  -6   21.00    4.60
   8  -2  -6   25.10    7.40
  -2  -8  -6   27.40    5.40
  -2  -8   6   38.10    5.90
  -2  -8   6   26.70    5.40
   8  -2   6   31.80    6.10
  -2  -8   6   26.80    4.70
  -8   2   6   34.10   10.10
  -2  -8   6   31.10    6.30
  -8   2   6   34.70    7.70
  -2  -8   6   23.80    4.90
   8  -4  -6    0.50    3.60
  -8   4  -6    4.40    4.00
  -4  -8  -6    4.60    3.60
  -4  -8  -6    1.00    2.90
  -8   4  -6    0.30    3.70
  -8   4  -6    6.60    3.90
   8  -4  -6   12.30    5.60
  -4  -8   6    3.20    2.80
  -8   4   6   13.20    5.30
  -4  -8   6    3.30    4.20
   4   8   6    2.10    3.60
  -4  -8   6    1.70    3.80
  -8   4   6    7.20    4.00
  -8   4   6    1.00    5.10
  -9  -1  -6 1431.56   88.39
  -9  -1  -6 1538.25   87.29
  -1   9  -6 1291.17   86.99
  -9  -1  -6 1575.74   89.59
   9   1  -6 1386.16   90.19
  -9  -1  -6 1516.45   89.79
  -9  -1   6 1460.45   87.69
  -9  -1   6 1557.44   89.59
  -9  -1   6 1395.16   89.69
   9   1   6 1458.75   88.59
  -9   1  -6  969.40   62.39
   1   9  -6 1104.69   62.39
  -9   1  -6  971.10   63.29
   1   9  -6  935.21   66.29
   9  -1  -6 1081.99   64.19
  -9   1  -6 1082.49   64.19
  -9   1  -6 1043.70   64.19
  -1  -9   6  944.21   60.59
  -9   1   6 1108.09   69.09
   9  -1   6 1009.10   62.99
  -1  -9   6 1029.60   61.99
  -9   1   6 1066.79   63.79
  -9   1   6 1106.69   64.69
  -1  -9   6  899.81   62.49
   1   9   6  960.60   65.19
   0   1  -7 2898.81  173.98
   0  -1  -7 3087.49  173.88
  -1   0  -7 3100.19  174.08
   1   0  -7 2920.71  174.38
   0   1  -7 3009.80  174.08
   0   1   7 3074.89  173.68
   1   0   7 2805.82  173.88
  -1   2  -7   76.19    6.30
   1  -2  -7   68.89    5.90
  -2  -1  -7   67.29    6.40
  -2  -1  -7   82.19    6.60
  -2  -1  -7   61.59    6.40
  -2  -1  -7   74.69    6.80
   1  -2  -7   73.59    6.10
  -1   2  -7   77.69    5.80
  -1   2  -7   81.49    6.10
   1  -2  -7   74.89    6.40
  -2  -1  -7   66.89    7.20
   2   1  -7   65.19    5.70
   1  -2  -7   67.69    5.10
  -2  -1  -7   61.49    5.30
   2   1  -7   68.79    5.50
  -2  -1  -7   75.29    5.50
  -2  -1  -7   66.29    5.60
  -2  -1   7   70.59    6.40
   1  -2   7   72.79    5.70
  -1   2   7   81.49    6.50
  -1   2   7   66.29    5.70
  -2  -1   7   71.59    6.10
   1  -2   7   68.99    6.40
   1  -2   7   76.89    6.20
  -1   2   7   63.39    5.00
  -2  -1   7   68.29    5.70
  -1   2   7   71.79    6.10
  -2  -1   7   72.39    5.90
   2   1   7   78.69    5.90
   2   1   7   65.69    5.90
   1  -2   7   70.19    5.50
   2  -1  -7 3082.19  180.48
  -1  -2  -7 2735.53  180.78
  -1  -2  -7 3154.08  182.08
  -1  -2  -7 3070.29  180.38
   2  -1  -7 3409.26  181.88
   2  -1  -7 2837.72  181.98
   1   2  -7 3374.66  181.38
  -1  -2  -7 3332.97  181.78
  -1  -2  -7 3279.67  182.38
   2  -1  -7 2928.71  181.68
   1   2  -7 2968.00  181.18
   2  -1  -7 2848.92  181.28
   2  -1   7 3339.47  182.28
  -2   1   7 3361.16  181.58
  -1  -2   7 2888.61  180.88
   1   2   7 3395.86  182.38
   1   2   7 2935.21  181.28
  -1  -2   7 3064.49  181.18
  -3  -2  -7 1948.71  117.19
  -3  -2  -7 2052.89  118.19
  -2   3  -7 1959.70  115.99
   3   2  -7 1767.62  119.39
   3   2  -7 1729.73  116.99
   3   2  -7 2043.30  117.09
  -2   3  -7 1969.30  117.29
  -2   3  -7 2155.18  117.59
   2  -3  -7 2056.09  115.39
   2  -3  -7 1854.41  116.19
   2  -3  -7 2015.30  117.19
  -3  -2  -7 1949.10  118.89
   2  -3  -7 1982.90  116.89
  -3  -2   7 2040.90  118.69
  -2   3   7 2091.89  117.59
  -3  -2   7 1990.60  117.19
  -3  -2   7 2136.29  117.99
   2  -3   7 2052.29  116.69
  -3  -2   7 2053.59  117.29
   3   2   7 1788.42  117.39
   2  -3   7 2026.70  116.89
   2  -3   7 2015.10  117.49
   3   2   7 2112.09  116.89
  -3  -2   7 2009.10  117.69
  -2   3   7 2103.99  117.39
  -3  -2   7 2083.39  117.59
  -2   3   7 1817.22  117.09
   3   2   7 2103.09  119.49
  -2   3   7 1896.61  115.89
   0   3  -7  287.07   18.50
  -3   0  -7  303.17   18.60
   0  -3  -7  307.07   18.30
   0   3  -7  309.17   18.00
   3   0  -7  284.47   18.50
   0  -3  -7  272.77   18.80
   0  -3  -7  239.38   18.20
  -3   0  -7  303.27   19.50
   3   0  -7  300.57   18.80
  -3   0  -7  248.38   18.60
   0   3  -7  273.17   17.70
   0  -3  -7  271.27   18.50
   0  -3   7  244.68   18.60
   0  -3   7  288.97   17.60
   0   3   7  282.27   18.70
  -3   0   7  306.97   19.40
   3   0   7  303.67   19.20
  -3   0   7  261.07   18.10
  -3   0   7  296.47   18.50
   0  -3   7  277.67   17.70
  -3   0   7  268.37   18.60
   0  -3   7  296.17   18.40
   3   0   7  296.17   17.10
   0   3   7  262.17   17.60
   0  -3   7  285.17   18.70
   0   3   7  281.07   18.60
  -3   0   7  295.47   18.00
  -3   0   7  287.97   19.20
   3  -2  -7 4904.81  294.07
  -2  -3  -7 5176.08  292.57
  -2  -3  -7 4830.42  294.77
  -2  -3  -7 4956.20  295.07
  -2  -3  -7 4707.13  292.67
   2   3  -7 5048.90  297.27
   2   3   7 5731.53  295.57
  -4  -3  -7   55.99    6.90
   3  -4  -7   64.49    5.80
   4   3  -7   64.19    6.00
  -4  -3  -7   57.09    7.50
  -3   4  -7   68.59    6.50
   4   3  -7   59.19    9.20
   4   3  -7   56.39    5.90
   3  -4  -7   67.39    5.90
  -4  -3  -7   63.69    5.70
   3  -4  -7   58.89    4.80
  -3   4  -7   54.09    6.80
   3  -4  -7   58.59    7.00
   4   3   7   69.79    7.00
  -3   4   7   56.59    6.70
   3  -4   7   64.29    5.60
  -3   4   7   59.79    5.20
  -3   4   7   71.49    5.80
  -4  -3   7   61.79    5.90
   4   3   7   70.69    5.60
  -3   4   7   61.49    6.10
  -4  -3   7   69.29    7.30
  -4  -3   7   68.59    7.00
  -4  -3   7   57.19    6.00
   3  -4   7   49.40    5.20
  -1   4  -7 5866.81  357.36
   4   1  -7 5999.00  361.96
  -4  -1  -7 6105.79  357.96
  -4  -1  -7 6519.75  363.96
   1  -4  -7 6112.19  357.56
  -4  -1  -7 6282.17  360.76
   4   1   7 6022.80  357.36
   4   1   7 6109.89  357.96
  -4  -1   7 5738.13  357.76
   1  -4   7 6598.14  359.06
  -4  -1   7 5817.32  359.16
  -1   4   7 6402.86  357.86
   4   1   7 6432.16  357.46
   4  -1  -7  313.37   23.40
   4  -1  -7  353.76   19.80
  -1  -4  -7  304.87   21.00
  -1  -4  -7  331.37   22.10
  -4   1  -7  319.67   21.50
   4  -1  -7  322.47   21.40
   4  -1  -7  357.76   21.60
  -4   1  -7  344.57   21.60
   4  -1   7  309.27   21.90
   1   4   7  324.37   19.80
  -4   1   7  316.97   21.90
  -4   1   7  301.87   21.10
  -4   1   7  323.77   21.70
  -1  -4   7  296.67   19.90
  -4   1   7  294.17   21.70
  -1  -4   7  362.26   21.40
   1   4   7  338.57   22.20
   4  -1   7  347.17   22.60
  -1  -4   7  314.17   20.90
   4  -3  -7  228.38   16.60
   4  -3  -7  239.78   15.50
  -3  -4  -7  201.68   13.80
   4  -3  -7  231.98   15.50
  -3  -4  -7  238.58   16.40
  -4   3  -7  221.18   15.80
  -3  -4  -7  240.38   16.20
  -3  -4  -7  226.08   16.30
   3   4  -7  221.08   14.30
   3   4  -7  204.58   15.10
  -3  -4  -7  204.18   13.50
   3   4  -7  199.08   18.70
   3   4   7  209.38   16.80
   4  -3   7  221.58   15.70
  -3  -4   7  235.38   15.70
  -4   3   7  226.68   16.80
  -3  -4   7  211.78   14.80
   4  -3   7  204.38   15.50
   4  -3   7  206.78   16.60
  -3  -4   7  220.88   15.10
  -4   3   7  235.98   15.40
  -3  -4   7  229.58   15.00
  -4   3   7  247.48   16.30
  -3  -4   7  238.78   16.50
  -4   3   7  216.78   15.40
  -3  -4   7  239.78   17.10
   4  -5  -7 2054.79  115.79
  -4   5  -7 1948.61  115.99
  -5  -4  -7 1988.50  117.29
  -4   5  -7 1783.02  115.39
   4  -5  -7 1945.11  117.29
   5   4  -7 1949.90  116.09
  -5  -4  -7 1832.52  117.49
  -5  -4  -7 1948.11  115.09
  -5  -4  -7 1844.82  117.19
   5   4  -7 2142.09  121.19
  -5  -4   7 2011.20  116.89
   4  -5   7 1765.42  115.29
  -5  -4   7 1921.11  116.89
  -5  -4   7 2062.69  121.39
  -5  -4   7 2033.90  115.29
   5   4   7 2064.29  119.59
   4  -5   7 1930.71  118.29
  -4   5   7 1955.10  117.19
  -5  -4   7 2003.20  117.99
   5   4   7 2022.50  117.29
  -4   5   7 1986.10  116.19
   2  -5  -7  930.81   53.49
  -5  -2  -7  902.11   55.69
   2  -5  -7  850.21   51.89
  -2   5  -7  905.71   52.89
   5   2  -7  954.90   57.09
  -2   5  -7  788.12   55.59
  -5  -2  -7  834.82   55.79
   5   2  -7  902.61   54.89
  -5  -2  -7  913.21   56.29
  -5  -2  -7  937.71   54.69
   2  -5  -7  873.71   54.89
  -2   5  -7  860.81   53.69
  -2   5   7  895.31   54.09
  -5  -2   7  928.51   56.09
   2  -5   7  835.12   55.29
   2  -5   7  856.61   54.19
  -5  -2   7  953.80   55.39
   2  -5   7  934.01   52.69
   5   2   7  901.91   54.09
   5   2   7  935.01   54.39
  -5  -2   7  949.51   55.29
  -5  -2   7  886.31   54.79
   2  -5   7  863.51   52.59
  -2   5   7  883.81   53.79
  -5  -2   7  867.21   57.29
   5   2   7  830.02   56.39
   0  -5  -7  756.12   42.20
  -5   0  -7  757.12   43.60
  -5   0  -7  731.23   43.90
   0  -5  -7  726.33   43.70
  -5   0  -7  629.74   43.20
   5   0  -7  726.43   43.50
   0  -5  -7  698.13   41.80
   0   5  -7  686.63   42.40
   5   0  -7  646.04   43.90
   0   5   7  678.03   41.30
  -5   0   7  706.53   42.20
   0  -5   7  654.23   42.60
   0  -5   7  654.13   40.90
   0  -5   7  716.13   41.40
  -5   0   7  668.23   43.90
   5   0   7  680.23   43.40
   0   5   7  670.83   42.80
  -5   0   7  701.53   43.30
  -5   0   7  669.23   43.90
  -5   0   7  666.33   43.40
   5   0   7  719.43   41.00
   0  -5   7  718.43   42.60
   5   0   7  653.33   48.50
   5   0   7  706.43   40.70
   0  -5   7  667.03   42.90
   5  -2  -7  565.94   35.00
  -2  -5  -7  522.95   34.30
  -5   2  -7  474.35   34.20
  -5   2  -7  571.54   35.10
  -5   2  -7  538.45   34.90
   5  -2  -7  588.54   35.60
  -2  -5  -7  584.34   34.70
   5  -2  -7  511.15   35.40
  -2  -5  -7  591.44   35.70
   2   5  -7  504.65   33.70
  -2  -5   7  576.34   34.70
  -2  -5   7  559.14   34.30
   5  -2   7  542.35   35.70
  -5   2   7  574.64   35.70
   5  -2   7  605.24   36.30
  -5   2   7  501.75   37.80
  -2  -5   7  571.14   35.30
   2   5   7  515.05   32.90
  -5   2   7  577.84   36.30
   5  -2   7  624.24   41.10
  -2  -5   7  552.34   33.60
   2   5   7  517.15   35.50
  -5   2   7  553.34   34.90
  -2  -5   7  485.25   33.60
   5  -4  -7 1355.16   75.09
  -4  -5  -7 1284.27   76.09
  -5   4  -7 1300.17   75.69
  -4  -5  -7 1267.27   75.69
   4   5  -7 1143.89   73.79
   5  -4  -7 1332.57   75.29
   4   5  -7 1113.79   75.09
  -5   4  -7 1268.37   74.79
  -5   4  -7 1214.98   75.19
  -4  -5  -7 1134.79   73.09
   5  -4  -7 1273.47   76.29
   4   5  -7 1283.87   80.19
  -5   4   7 1296.77   77.09
   4   5   7 1313.87   76.09
   5  -4   7 1223.18   75.49
  -5   4   7 1110.59   75.49
  -4  -5   7 1268.07   73.99
  -4  -5   7 1289.07   75.29
   5  -4   7 1236.58   75.49
  -4  -5   7 1141.09   74.89
   4   5   7 1309.77   76.59
  -5   4   7 1366.26   75.99
   5  -4   7 1221.78   76.69
  -4  -5   7 1286.77   76.39
  -5   4   7 1166.88   76.09
   5  -6  -7  617.34   39.10
  -6  -5  -7  568.84   42.30
  -5   6  -7  584.54   37.80
  -5   6  -7  633.94   37.00
  -6  -5  -7  619.14   38.50
  -6  -5  -7  611.54   36.10
  -5   6  -7  515.55   36.50
  -6  -5  -7  548.15   38.40
   5  -6  -7  602.14   37.00
  -5   6  -7  675.43   40.00
  -6  -5   7  654.73   36.20
   6   5   7  575.94   38.70
  -5   6   7  586.04   37.30
   5  -6   7  514.45   36.70
  -5   6   7  601.24   39.60
  -6  -5   7  554.54   37.80
  -6  -5   7  591.64   40.20
   5  -6   7  556.74   39.60
  -3   6  -7 1661.23   91.49
  -3   6  -7 1567.64   94.89
  -3   6  -7 1443.76   92.19
  -6  -3  -7 1660.93   94.69
   3  -6  -7 1515.15   94.09
  -3   6  -7 1696.63   93.39
   3  -6  -7 1629.44   92.39
  -6  -3  -7 1502.85   94.19
  -6  -3  -7 1647.74   95.19
  -6  -3  -7 1379.66   90.99
   6   3  -7 1564.74   94.19
  -6  -3  -7 1570.54   91.39
   3  -6  -7 1607.64   92.19
  -6  -3   7 1619.84   94.29
  -6  -3   7 1606.74   95.29
  -6  -3   7 1569.84   95.39
  -6  -3   7 1525.05   98.19
  -3   6   7 1519.45   92.39
  -3   6   7 1427.86   92.79
   3  -6   7 1517.45   91.49
  -6  -3   7 1626.24   92.39
   6   3   7 1509.35   94.29
   3  -6   7 1474.45   94.49
  -1   6  -7   50.89    8.20
  -1   6  -7   39.90    3.40
   1  -6  -7   45.40    4.10
   6   1  -7   46.40    7.40
  -6  -1  -7   44.10    6.50
  -6  -1  -7   31.70    4.90
   1  -6  -7   37.30    4.50
  -6  -1  -7   38.80    6.10
   6   1  -7   38.80    6.60
  -1   6  -7   35.90    5.00
  -6  -1  -7   34.70    6.90
   1  -6  -7   42.20    4.70
   1  -6  -7   36.80    6.00
  -6  -1   7   38.50    7.10
  -6  -1   7   32.90    7.50
  -6  -1   7   50.59    7.40
   6   1   7   51.49    5.30
  -1   6   7   37.60    4.70
   6   1   7   36.40    6.10
   1  -6   7   40.70    6.30
  -6  -1   7   42.10    6.50
   6   1   7   39.10    4.50
   1  -6   7   44.40    3.70
   1  -6   7   43.10    5.60
  -1   6   7   42.30    5.30
  -6  -1   7   42.60    6.10
   1  -6   7   43.10    3.40
  -6   1  -7  910.91   56.39
  -1  -6  -7  878.81   54.59
  -6   1  -7  832.02   56.39
  -6   1  -7 1000.90   56.69
   1   6  -7  937.71   59.39
   1   6  -7  833.82   53.79
   6  -1  -7  916.31   56.49
   6  -1  -7  892.91   56.69
  -1  -6  -7  974.20   56.69
  -1  -6  -7  943.41   54.89
  -6   1   7  964.90   57.09
   1   6   7  836.12   52.99
  -1  -6   7  994.90   55.39
  -1  -6   7  922.01   54.29
  -6   1   7  967.40   57.09
  -6   1   7  911.81   57.49
   6  -1   7  917.61   57.59
   6  -1   7  871.01   56.39
  -1  -6   7  900.01   55.59
  -6   1   7  872.81   53.79
   1   6   7  795.12   54.19
  -1  -6   7  852.31   53.59
  -6   3  -7 2387.96  139.39
  -6   3  -7 2304.57  138.89
  -3  -6  -7 2368.86  138.19
  -6   3  -7 2252.37  138.19
   3   6  -7 2102.09  137.79
   6  -3  -7 2410.66  138.59
   6  -3  -7 2502.45  139.29
   3   6  -7 2230.98  142.89
   6  -3  -7 2455.05  139.89
  -6   3  -7 2350.46  138.89
  -3  -6  -7 2304.37  138.39
  -3  -6   7 2481.95  139.49
  -3  -6   7 2501.55  138.09
  -3  -6   7 2427.56  137.39
   6  -3   7 2141.09  138.99
  -6   3   7 2493.85  140.69
  -3  -6   7 2450.35  139.49
  -3  -6   7 2029.40  137.29
   3   6   7 2509.65  140.49
  -6   3   7 2140.79  138.89
  -6   3   7 2227.68  137.99
  -6   3   7 2459.25  139.99
   6  -3   7 2236.38  139.69
  -5  -6  -7   33.50    3.80
  -6   5  -7   36.00    5.50
  -6   5  -7   39.90    7.00
  -5  -6  -7   45.80    7.10
   6  -5  -7   43.20    7.50
   6  -5  -7   42.10    6.40
  -6   5  -7   45.20    7.60
   5   6  -7   53.29   11.20
  -5  -6  -7   38.30    6.80
  -5  -6   7   40.90    6.30
  -5  -6   7   49.80    5.00
   6  -5   7   35.30    6.10
  -6   5   7   38.80    8.80
  -5  -6   7   49.10    8.40
   5   6   7   34.40    7.10
  -6   5   7   46.30    6.80
  -5  -6   7   59.39   10.20
  -6   5   7   41.70    6.90
  -4   7  -7  459.35   29.40
  -4   7  -7  371.16   26.30
  -7  -4  -7  453.25   28.50
   4  -7  -7  394.96   28.40
  -4   7  -7  437.06   27.70
  -7  -4  -7  400.36   28.00
  -7  -4  -7  403.36   28.40
   4  -7  -7  406.96   26.20
  -4   7  -7  402.56   25.10
  -7  -4   7  380.36   34.00
  -4   7   7  397.66   26.50
   7   4   7  408.16   28.00
  -7  -4   7  398.66   28.20
  -7  -4   7  419.46   32.40
  -7  -4   7  450.75   26.10
   4  -7   7  344.57   28.30
   7   4   7  445.46   27.90
  -7  -2  -7   41.70    7.60
  -2   7  -7   37.40    5.60
   2  -7  -7   38.80    3.30
  -7  -2  -7   45.50    6.30
  -2   7  -7   31.60    5.10
  -7  -2  -7   38.70    6.90
  -7  -2  -7   34.50    4.60
   2  -7  -7   36.90    4.60
   2  -7  -7   39.60    7.00
   7   2  -7   38.40    8.30
  -2   7  -7   35.90    3.00
  -2   7  -7   35.60    8.30
   7   2  -7   37.70    7.30
   2  -7   7   33.00    3.00
  -7  -2   7   31.80    7.70
  -7  -2   7   30.60    8.70
   2  -7   7   38.70    3.40
  -2   7   7   47.30    6.00
   2  -7   7   28.90    6.40
  -2   7   7   35.10    5.00
  -7  -2   7   29.20    7.90
   7   2   7   40.00    5.90
  -7  -2   7   37.80    7.80
  -7  -2   7   37.30    5.60
   7   0  -7 2645.84  155.08
   0   7  -7 2650.53  157.18
   0  -7  -7 2384.96  152.28
   0  -7  -7 2727.43  152.58
   0   7  -7 2431.56  151.28
   0  -7  -7 2466.45  153.88
  -7   0  -7 2795.82  154.48
  -7   0  -7 2598.64  154.08
  -7   0  -7 2812.12  155.38
  -7   0  -7 2672.73  155.08
   0  -7  -7 2621.14  152.08
   0   7  -7 2434.36  152.58
  -7   0  -7 2611.54  153.08
   7   0  -7 2845.22  154.98
   7   0   7 2463.35  150.98
   0  -7   7 2682.13  152.98
   0  -7   7 2686.13  151.18
  -7   0   7 2882.61  155.58
  -7   0   7 2633.44  153.68
  -7   0   7 2587.64  153.58
   7   0   7 2718.33  155.18
   0  -7   7 2550.34  153.18
   0   7   7 2357.66  150.88
   0  -7   7 2482.35  150.98
   0  -7   7 2416.76  153.28
  -7   0   7 2304.17  155.28
  -7   2  -7   58.09    7.90
  -7   2  -7   35.60    6.80
   7  -2  -7   42.00    7.60
   7  -2  -7   47.90    7.60
  -2  -7  -7   36.40    6.90
   2   7  -7   55.49   10.00
  -2  -7  -7   46.90    6.00
  -7   2  -7   45.00    7.60
   2   7  -7   42.80    5.30
  -7   2  -7   40.10    6.40
  -7   2   7   38.70    6.50
   7  -2   7   42.50    7.20
   2   7   7   47.40    8.00
  -2  -7   7   34.30    4.70
  -2  -7   7   42.80    6.60
  -7   2   7   39.10    7.80
  -7   2   7   52.69    9.40
  -2  -7   7   40.70    6.10
  -2  -7   7   46.80    7.30
  -2  -7   7   52.39    6.20
  -7   4  -7  656.03   44.80
  -4  -7  -7  749.53   45.40
  -7   4  -7  709.83   46.10
   7  -4  -7  727.23   46.60
  -7   4  -7  782.62   46.10
   7  -4  -7  775.82   46.90
  -7   4  -7  735.43   46.10
  -4  -7  -7  652.43   45.50
   4   7  -7  701.23   50.29
   7  -4   7  698.83   45.20
  -4  -7   7  711.03   46.70
  -4  -7   7  747.23   47.40
   4   7   7  674.43   46.70
  -7   4   7  767.22   47.30
  -4  -7   7  696.93   44.80
  -7   4   7  675.63   45.90
  -7   4   7  783.22   47.80
  -3   8  -7  765.82   47.90
  -8  -3  -7  708.23   44.90
  -8  -3  -7  774.52   44.00
  -3   8  -7  685.93   43.70
  -8  -3  -7  756.22   45.70
  -3   8  -7  620.44   42.90
  -8  -3  -7  760.92   46.00
   3  -8  -7  656.13   42.40
   3  -8  -7  630.24   44.80
  -8  -3   7  676.83   48.70
  -3   8   7  679.93   43.00
   8   3   7  712.23   43.90
  -8  -3   7  731.13   43.20
   8   3   7  645.44   44.00
  -8  -3   7  695.23   50.29
  -1   8  -7  607.54   41.50
  -8  -1  -7  705.63   41.70
   1  -8  -7  591.24   42.90
  -8  -1  -7  732.53   44.40
  -1   8  -7  762.52   47.40
  -8  -1  -7  720.83   43.20
   1  -8  -7  645.74   41.00
   8   1  -7  637.04   44.50
  -8  -1  -7  750.62   44.40
   1  -8  -7  596.04   40.20
  -1   8   7  628.04   40.60
  -8  -1   7  592.74   45.70
  -8  -1   7  722.13   47.70
   8   1   7  724.23   43.80
  -8  -1   7  671.33   44.80
   1  -8   7  639.24   43.20
   1  -8   7  691.53   39.70
  -8  -1   7  745.13   44.50
   1  -8   7  669.33   42.80
  -8   1  -7  545.85   36.40
  -8   1  -7  542.25   35.10
   8  -1  -7  601.34   36.80
   8  -1  -7  491.95   36.70
   1   8  -7  551.54   34.20
  -1  -8  -7  498.85   33.70
  -8   1  -7  538.95   36.50
  -8   1  -7  546.95   37.80
  -1  -8   7  531.85   35.30
  -1  -8   7  584.34   35.60
  -1  -8   7  517.45   33.20
  -1  -8   7  509.95   35.10
   8  -1   7  531.05   35.70
  -8   1   7  594.14   36.50
  -8   3  -7   17.30    5.20
   8  -3  -7   17.90    6.10
  -3  -8  -7   13.30    4.50
  -3  -8  -7   19.00    5.10
   8  -3  -7   27.90    7.20
  -8   3  -7   23.90    5.80
   3   8  -7   20.10    7.00
  -8   3  -7   18.30    5.70
  -8   3  -7   30.80    6.30
  -3  -8   7   24.40    6.40
   3   8   7   13.80    5.30
  -8   3   7   26.10    8.10
  -3  -8   7   15.50    5.30
  -3  -8   7   13.40    3.90
   8  -3   7   17.70    5.30
  -8   3   7   34.20    8.20
  -8   3   7   19.60    5.40
   0   0  -8  228.78   15.20
   0   0  -8  220.48   15.00
   0   0  -8  227.78   15.10
   0   0  -8  238.78   14.70
   0   0  -8  246.78   15.30
   0   0   8  228.38   15.10
   0   0   8  222.38   15.30
   0   0   8  223.58   15.50
   0   0   8  227.98   15.00
   0   0   8  257.67   14.80
  -1  -1  -8 2032.00  115.99
  -1  -1  -8 1768.22  116.29
  -1   1  -8 1825.42  115.29
   1  -1  -8 2097.39  116.69
  -1   1  -8 1994.20  116.09
  -1   1  -8 1945.31  116.59
   1  -1  -8 2207.78  116.39
   1  -1  -8 1921.61  115.59
  -1  -1  -8 2069.09  115.49
   1   1  -8 2088.39  116.09
  -1  -1  -8 2075.19  115.49
   1  -1  -8 1830.52  115.29
   1  -1  -8 2161.98  115.79
  -1  -1  -8 1975.40  117.79
   1  -1  -8 1810.82  116.39
  -1  -1  -8 1819.12  116.19
  -1  -1  -8 2003.10  116.89
   1  -1  -8 1909.11  116.29
   1   1  -8 1900.91  116.19
   1   1  -8 2167.48  116.39
  -1  -1   8 1919.11  116.19
  -1   1   8 2018.10  116.59
   1   1   8 2157.98  115.89
   1  -1   8 1844.92  115.89
  -1  -1   8 1976.90  115.89
  -1   1   8 2040.60  116.59
   1  -1   8 2030.20  116.09
  -1   1   8 1878.61  115.49
  -1  -1   8 1895.71  115.79
  -1   1   8 1860.61  115.89
   1  -1   8 2067.39  116.49
   1  -1   8 2017.90  116.29
  -1  -1   8 1922.51  116.19
   1   1   8 2057.69  115.99
  -1  -1   8 2130.99  116.69
  -1   1   8 1944.41  115.29
  -1   1   8 1873.81  115.99
  -2   2  -8  699.83   42.10
  -2  -2  -8  692.53   41.00
   2   2  -8  699.03   41.40
  -2  -2  -8  625.74   42.70
  -2  -2  -8  627.64   42.70
  -2   2  -8  732.13   42.00
  -2   2  -8  641.54   40.00
   2  -2  -8  657.03   41.40
  -2  -2  -8  687.33   41.00
   2  -2  -8  695.33   41.60
  -2  -2  -8  768.22   42.60
   2   2  -8  661.83   41.60
   2  -2  -8  699.03   40.40
   2  -2  -8  659.53   42.50
   2  -2  -8  754.02   42.20
  -2   2  -8  671.73   42.40
   2  -2  -8  606.24   40.60
   2  -2   8  755.52   43.00
  -2  -2   8  627.94   41.20
  -2   2   8  717.53   42.30
  -2   2   8  751.62   42.40
  -2   2   8  685.73   40.80
  -2   2   8  607.44   41.60
   2   2   8  716.63   41.20
  -2  -2   8  713.33   42.30
   2  -2   8  706.93   42.10
   2  -2   8  697.03   41.70
  -2  -2   8  691.63   42.40
  -2  -2   8  709.13   41.90
  -2  -2   8  692.53   41.70
  -3  -1  -8  231.08   17.20
   1  -3  -8  179.88   13.00
  -1   3  -8  218.18   14.20
   3   1  -8  201.78   13.70
  -1   3  -8  195.88   12.50
  -1   3  -8  187.48   13.10
   1  -3  -8  181.68   14.00
  -1   3  -8  220.68   13.60
   1  -3  -8  184.98   13.50
   1  -3  -8  182.38   11.90
  -3  -1  -8  182.98   14.40
  -3  -1  -8  204.48   13.50
  -1   3   8  174.08   12.40
  -3  -1   8  196.38   13.70
   1  -3   8  198.78   13.00
  -3  -1   8  190.08   13.70
   3   1   8  211.18   13.70
  -3  -1   8  200.48   14.20
   3   1   8  226.28   15.60
   1  -3   8  197.38   13.70
  -1   3   8  206.98   11.80
  -3  -1   8  190.48   14.20
   1  -3   8  219.38   14.50
  -1   3   8  215.08   14.20
  -1   3   8  200.98   13.30
  -1   3   8  202.28   13.90
   1  -3   8  204.88   13.10
  -3  -1   8  195.58   14.50
   3   1   8  169.48   14.00
  -3  -1   8  204.58   13.90
  -3   1  -8  323.77   21.20
   3  -1  -8  323.67   20.70
  -3   1  -8  341.67   20.80
  -1  -3  -8  363.36   21.10
  -3   1  -8  326.47   21.30
   1   3  -8  296.57   20.00
   3  -1  -8  322.97   19.30
   1   3  -8  314.57   19.60
  -1  -3  -8  321.47   19.90
  -1  -3  -8  276.37   21.10
  -1  -3  -8  343.67   21.30
   3  -1  -8  316.67   19.40
   1   3  -8  328.97   21.00
  -1  -3  -8  297.67   21.30
   3  -1  -8  304.97   20.70
   3  -1   8  298.47   21.10
  -1  -3   8  313.47   20.00
  -1  -3   8  327.27   20.60
   1   3   8  339.07   19.90
  -1  -3   8  306.27   21.00
   1   3   8  303.07   21.10
  -3   1   8  360.96   21.70
  -3   1   8  289.27   20.00
  -3   1   8  294.47   20.80
  -1  -3   8  338.07   21.00
   3  -1   8  330.07   21.30
  -1  -3   8  320.57   20.50
   3  -3  -8    7.00    3.00
   3   3  -8   11.60    3.70
  -3  -3  -8   11.80    3.80
  -3   3  -8   16.80    4.10
  -3  -3  -8    9.60    3.20
  -3  -3  -8   10.40    3.00
  -3  -3  -8   15.40    4.90
  -3   3  -8   11.50    3.50
  -3  -3  -8   15.30    2.70
   3  -3  -8   14.70    2.70
  -3  -3  -8   11.80    2.00
  -3  -3   8    8.40    2.70
  -3   3   8   10.90    2.40
  -3   3   8   15.60    3.80
   3  -3   8   12.70    3.10
  -3   3   8   12.40    3.20
  -3   3   8   11.90    3.70
   3  -3   8   11.80    3.80
   3  -3   8    9.60    2.70
   2  -4  -8 1000.20   55.69
  -4  -2  -8  929.01   56.09
  -2   4  -8  910.81   54.89
  -4  -2  -8  907.61   57.89
  -4  -2  -8  884.21   56.99
   2  -4  -8  955.10   55.99
  -2   4  -8  959.80   56.19
   4   2  -8  937.01   56.19
   2  -4  -8  886.61   56.69
  -2   4  -8  914.41   55.49
   4   2  -8  929.21   58.89
   2  -4  -8  910.71   53.89
   2  -4   8 1014.60   57.69
  -4  -2   8  892.11   56.19
   2  -4   8  969.60   55.19
  -4  -2   8  918.01   56.09
  -4  -2   8  926.71   56.59
   4   2   8  838.82   56.19
  -4  -2   8  903.71   57.89
   4   2   8  894.11   55.79
  -4  -2   8  983.20   56.89
   4   2   8  901.91   55.69
  -2   4   8  930.31   54.09
   4   2   8  975.70   58.79
  -4  -2   8  881.31   56.69
   2  -4   8  952.20   56.39
  -2   4   8  901.91   56.49
  -2   4   8  961.50   56.09
  -4   0  -8 1755.92  107.39
   4   0  -8 1836.62  106.99
   0  -4  -8 1973.20  106.49
   4   0  -8 1560.44  107.79
   4   0  -8 1917.01  105.79
   0   4  -8 1757.42  106.49
   0  -4  -8 1649.54  105.99
   0  -4  -8 1804.62  106.89
  -4   0  -8 1892.81  106.99
  -4   0  -8 1813.12  107.69
   0   4  -8 1766.82  105.79
  -4   0   8 1730.43  108.19
   0  -4   8 1839.42  105.59
   0  -4   8 1927.51  106.79
   0   4   8 1735.13  105.59
  -4   0   8 1775.22  106.69
  -4   0   8 1773.82  106.09
   4   0   8 1891.51  108.49
   0   4   8 1860.71  107.49
   0  -4   8 1751.62  106.89
  -4   0   8 1778.02  107.69
   0  -4   8 1772.12  105.69
   4   0   8 1823.22  107.19
  -4   0   8 1914.01  107.99
   2   4  -8 1862.11  124.79
  -4   2  -8 2328.67  126.39
  -2  -4  -8 1902.41  125.79
   2   4  -8 2160.28  124.19
   4  -2  -8 2188.88  125.79
   4  -2  -8 2039.00  126.59
  -4   2  -8 2085.19  125.69
   4  -2  -8 2137.09  125.69
   2   4   8 2269.27  124.19
  -2  -4   8 1985.70  124.49
  -2  -4   8 2177.08  125.49
   4  -2   8 2243.88  126.49
  -2  -4   8 2261.37  126.49
  -4   2   8 2155.08  126.39
  -4   2   8 2050.49  126.29
  -2  -4   8 2195.38  125.49
  -4   2   8 2012.70  125.19
  -2  -4   8 2262.37  126.09
   2   4   8 2039.00  126.59
  -4   2   8 2298.07  126.39
   4  -2   8 2083.39  126.69
  -4  -4  -8 3494.45  214.68
  -4  -4  -8 3647.84  212.38
   4  -4  -8 3818.52  213.78
   4  -4  -8 3726.03  213.68
   4   4  -8 3797.22  218.48
  -4  -4  -8 3563.94  214.78
   4   4  -8 3482.25  213.08
  -4   4  -8 3640.64  213.68
  -4  -4  -8 3250.57  211.58
   4  -4  -8 3685.93  215.08
   4   4   8 3420.76  215.58
  -4  -4   8 3736.33  214.08
  -4  -4   8 4017.70  217.08
   4  -4   8 3625.14  213.68
  -4  -4   8 3531.25  213.98
   4   4   8 3850.51  213.48
   4   4   8 3808.72  214.88
  -4  -4   8 3848.61  215.28
   4  -4   8 3484.85  215.18
  -4   4   8 3865.31  215.28
  -4   4   8 3408.86  213.18
  -4  -4   8 3873.51  214.48
  -4   4   8 3286.97  212.78
  -4  -4   8 3649.33  213.18
  -4   4   8 3845.12  214.38
  -3   5  -8  615.04   35.80
   5   3  -8  588.24   35.80
  -3   5  -8  564.44   34.70
  -5  -3  -8  550.34   36.50
  -3   5  -8  533.25   35.40
  -5  -3  -8  537.05   36.80
   3  -5  -8  560.34   34.70
  -5  -3  -8  608.34   37.60
   3  -5  -8  614.14   35.90
  -5  -3  -8  591.84   35.10
  -3   5  -8  543.05   34.90
   3  -5  -8  562.94   36.50
  -5  -3   8  559.04   36.70
   5   3   8  542.55   37.70
  -5  -3   8  626.34   36.80
  -5  -3   8  566.24   34.90
  -5  -3   8  580.14   39.50
  -5  -3   8  551.44   36.40
  -3   5   8  507.15   33.30
   3  -5   8  535.45   37.10
  -3   5   8  515.75   33.30
   5   3   8  592.94   35.80
   5   3   8  524.45   34.40
   3  -5   8  564.34   34.30
  -3   5   8  554.94   35.60
  -3   5   8  567.54   35.30
   1  -5  -8  154.98    9.60
  -1   5  -8  128.39   10.30
  -5  -1  -8  138.89   11.20
   5   1  -8  133.99   11.30
  -5  -1  -8  127.99   11.80
  -1   5  -8  141.19    9.50
  -5  -1  -8  137.09   12.40
   1  -5  -8  146.89   11.80
   5   1  -8  138.79   12.80
   1  -5  -8  135.09   10.40
  -5  -1   8  126.59   12.40
   5   1   8  151.38   10.50
   1  -5   8  155.48   12.10
   5   1   8  133.49   10.00
  -1   5   8  124.09    9.90
  -5  -1   8  127.59   12.00
   1  -5   8  143.69   11.10
   5   1   8  132.59   11.10
  -5  -1   8  149.59   11.40
  -5  -1   8  142.39   11.70
   1  -5   8  140.19    9.50
  -1   5   8  141.59   11.10
   5   1   8  144.99   13.50
  -1   5   8  130.99   13.30
   1  -5   8  141.69    9.30
  -5  -1   8  143.59   11.40
  -1  -5  -8   12.30    3.60
  -5   1  -8    0.40    2.40
  -1  -5  -8    4.50    3.20
  -5   1  -8    7.00    3.50
  -5   1  -8    6.80    2.70
  -1  -5  -8    2.10    2.10
   1   5  -8    8.80    4.60
   1   5  -8    7.10    2.40
  -1  -5   8    6.20    2.40
  -5   1   8    4.70    5.10
  -1  -5   8    3.60    2.70
  -5   1   8    1.10    2.90
   5  -1   8    4.80    3.50
  -1  -5   8    3.50    2.90
  -1  -5   8    4.30    2.50
  -5   1   8    3.00    2.70
   5  -1   8   14.20    4.70
  -5   1   8    3.80    3.20
  -1  -5   8    6.20    2.00
   5  -3  -8   40.90    6.70
  -3  -5  -8   26.70    2.40
  -3  -5  -8   38.50    6.20
  -3  -5  -8   27.50    2.40
  -3  -5  -8   32.90    2.40
  -3  -5  -8   40.30    5.80
   5  -3  -8   36.20    5.40
  -5   3  -8   40.30    5.70
   3   5  -8   38.30    8.50
  -3  -5  -8   22.10    4.40
  -3  -5  -8   39.80    5.50
  -3  -5   8   30.50    5.80
   5  -3   8   30.40    5.50
  -5   3   8   42.50    7.20
   3   5   8   45.00    7.00
  -5   3   8   36.50    6.20
  -3  -5   8   34.90    4.60
  -3  -5   8   39.50    5.40
  -3  -5   8   31.10    5.90
   5  -3   8   28.90    6.30
  -5   3   8   31.90    5.40
   5  -5  -8  347.07   22.80
  -5   5  -8  351.46   24.10
  -5   5  -8  320.27   22.40
  -5  -5  -8  321.37   23.40
  -5  -5  -8  366.26   23.90
   5  -5  -8  353.16   24.40
  -5  -5  -8  316.27   23.80
  -5  -5  -8  349.67   21.20
   5   5  -8  349.37   31.40
  -5   5   8  308.27   22.50
  -5  -5   8  334.97   24.80
   5   5   8  354.86   23.60
  -5  -5   8  329.07   23.80
   5   5   8  349.17   24.10
   5  -5   8  297.87   22.10
  -5  -5   8  342.57   27.30
  -5   5   8  344.37   24.70
  -5  -5   8  366.16   21.90
  -5   5   8  350.36   23.50
   4  -6  -8   12.10    3.40
  -4   6  -8   10.90    3.70
  -4   6  -8    9.70    3.20
  -4   6  -8   13.30    4.10
  -6  -4  -8    9.10    2.80
   4  -6  -8   12.20    7.10
  -6  -4  -8    9.00    4.10
  -6  -4  -8    7.10    3.90
   4  -6  -8   12.00    5.70
  -4   6  -8    9.40    5.70
  -6  -4   8   11.00    6.20
  -4   6   8   12.00    4.40
  -6  -4   8   13.50    3.90
  -4   6   8   12.70    2.50
  -6  -4   8   18.60    5.60
   6   4   8    9.10    3.60
  -4   6   8   10.40    4.00
  -6  -4   8   11.60    4.30
   4  -6   8   10.50    2.40
   6   4   8   10.80    3.90
  -6  -2  -8 4508.15  266.77
  -6  -2  -8 4652.53  266.57
  -2   6  -8 4891.31  264.67
  -6  -2  -8 4487.65  266.07
  -2   6  -8 4219.58  262.67
   2  -6  -8 4572.24  264.07
  -2   6  -8 4094.99  266.57
  -6  -2  -8 4194.68  263.57
  -6  -2  -8 4750.72  265.07
   2  -6  -8 4680.23  263.77
   2  -6  -8 4341.47  265.47
   2  -6  -8 4293.27  262.37
  -2   6  -8 4353.16  264.07
   6   2  -8 4608.24  265.97
  -6  -2   8 4781.62  266.27
   2  -6   8 4432.86  264.67
  -6  -2   8 5022.50  264.87
  -6  -2   8 4341.77  268.87
   2  -6   8 4642.44  262.87
   2  -6   8 4200.28  265.57
   6   2   8 4816.12  264.77
   2  -6   8 4299.67  262.57
  -2   6   8 4474.05  264.07
  -6  -2   8 4839.32  267.77
  -6  -2   8 4846.02  266.57
  -2   6   8 4423.06  264.17
   0   6  -8  728.33   51.19
   6   0  -8  789.02   49.20
  -6   0  -8  802.42   49.50
   6   0  -8  789.02   49.80
   0  -6  -8  785.12   46.80
  -6   0  -8  739.33   48.60
  -6   0  -8  713.13   49.30
   0   6  -8  730.53   47.60
   0  -6  -8  859.71   47.60
   0   6  -8  741.93   46.20
   0  -6  -8  759.12   48.80
  -6   0  -8  838.62   49.10
   0  -6   8  705.83   47.90
   0  -6   8  836.32   48.10
  -6   0   8  811.72   49.50
  -6   0   8  846.92   49.20
   0  -6   8  720.03   46.00
   0   6   8  757.22   46.30
  -6   0   8  809.82   47.90
   6   0   8  799.92   50.79
   6   0   8  793.12   48.90
   0  -6   8  798.32   46.40
  -6   0   8  790.12   50.19
  -6   0   8  722.53   49.60
  -2  -6  -8 1101.69   65.89
   6  -2  -8 1091.09   65.79
  -2  -6  -8 1033.50   64.49
   2   6  -8 1002.10   63.89
   6  -2  -8 1096.49   66.49
  -2  -6  -8 1049.49   64.39
   2   6  -8  992.40   68.89
  -6   2  -8 1079.99   65.39
  -6   2  -8  959.70   65.29
  -2  -6   8 1031.30   64.19
  -6   2   8 1158.48   66.59
  -2  -6   8 1151.48   64.79
  -6   2   8 1148.89   66.89
   6  -2   8 1045.40   66.09
   2   6   8  992.50   62.69
   6  -2   8 1110.99   66.69
  -2  -6   8 1106.79   65.59
  -2  -6   8  994.70   63.79
  -2  -6   8 1147.79   64.89
   2   6   8  954.60   64.39
   6  -2   8 1168.98   67.59
  -6   2   8 1084.39   65.59
   6  -4  -8  749.33   48.00
  -4  -6  -8  693.23   46.00
  -4  -6  -8  749.62   45.80
   4   6  -8  643.84   46.10
   6  -4  -8  766.42   46.20
  -6   4  -8  706.93   47.00
  -6   4  -8  823.02   46.90
  -6   4  -8  731.33   46.20
  -6   4  -8  702.43   45.20
  -6   4   8  803.42   47.00
   4   6   8  746.53   47.10
   6  -4   8  678.13   46.10
   6  -4   8  711.63   46.00
  -6   4   8  687.93   45.90
  -4  -6   8  745.33   48.00
  -4  -6   8  739.43   46.10
   6  -4   8  644.54   47.70
  -6   4   8  801.52   48.40
   6  -6  -8 2034.30  119.29
  -6  -6  -8 1823.22  119.99
  -6   6  -8 1984.10  119.79
  -6  -6  -8 1853.31  116.99
   6  -6  -8 2008.30  120.89
  -6   6  -8 2247.98  121.39
  -6  -6  -8 2185.68  120.29
  -6   6   8 2137.19  122.49
  -6  -6   8 1898.61  121.69
  -6  -6   8 1836.82  119.29
  -6  -6   8 2242.58  125.29
  -6   6   8 1964.70  119.49
   6   6   8 1845.02  120.29
  -5   7  -8  390.36   26.80
  -7  -5  -8  425.06   25.20
   5  -7  -8  384.96   25.60
  -7  -5  -8  418.96   27.50
  -7  -5  -8  347.27   27.10
  -5   7  -8  396.06   25.00
   5  -7  -8  378.06   27.90
  -5   7  -8  380.86   25.80
  -5   7   8  400.16   28.00
  -7  -5   8  402.36   24.80
  -5   7   8  382.16   26.00
  -7  -5   8  435.56   32.50
  -7  -5   8  377.56   29.40
  -7  -5   8  366.86   27.10
  -7  -3  -8  661.93   37.30
  -7  -3  -8  600.04   38.90
  -3   7  -8  562.54   34.80
  -7  -3  -8  603.24   38.50
  -7  -3  -8  592.14   35.30
  -3   7  -8  549.45   36.50
  -7  -3  -8  608.74   39.10
   3  -7  -8  602.04   36.30
   3  -7  -8  571.14   38.40
  -3   7  -8  606.14   37.40
  -7  -3   8  619.14   36.70
  -7  -3   8  633.64   39.20
   3  -7   8  527.95   35.20
  -7  -3   8  581.94   43.10
   7   3   8  564.74   37.30
  -3   7   8  568.74   36.60
  -3   7   8  532.05   36.60
   3  -7   8  507.95   38.80
   7   3   8  595.24   38.30
  -7  -3   8  616.24   40.80
  -7  -3   8  627.54   40.80
   1  -7  -8  158.88   12.30
  -7  -1  -8  175.38   12.60
  -1   7  -8  156.98   10.70
  -7  -1  -8  168.18   13.70
  -7  -1  -8  177.78   15.10
   1  -7  -8  167.68   12.80
  -1   7  -8  169.48   16.40
   7   1  -8  184.88   15.40
  -7  -1  -8  165.48   14.70
   1  -7  -8  166.88   11.00
   7   1  -8  155.98   14.60
  -1   7  -8  162.68   12.50
  -7  -1  -8  184.38   14.30
  -7  -1   8  183.48   14.90
  -1   7   8  163.78   11.80
   1  -7   8  152.18   13.60
   1  -7   8  165.28   13.10
   1  -7   8  164.28   10.80
  -7  -1   8  170.68   16.40
   1  -7   8  147.79   11.10
  -7  -1   8  151.18   16.00
  -7  -1   8  184.68   13.70
   7   1   8  166.68   15.00
  -7  -1   8  188.08   15.30
  -1  -7  -8   14.90    4.10
  -7   1  -8   12.10    3.90
  -1  -7  -8   12.80    4.30
   1   7  -8   12.80    3.00
  -7   1  -8   15.50    5.40
   7  -1  -8   15.50    5.30
  -1  -7  -8    9.30    3.00
  -7   1  -8   18.60    5.20
   1   7  -8   16.90    6.20
  -7   1  -8   16.60    5.20
   7  -1  -8   24.50    6.50
  -1  -7   8   12.70    3.80
  -7   1   8    8.90    4.90
  -7   1   8   16.90    7.00
  -1  -7   8   10.70    3.60
  -1  -7   8   12.20    3.90
   1   7   8    8.80    2.00
  -7   1   8   20.10    5.80
  -7   1   8    5.40    4.50
  -7   1   8   13.00    2.80
  -1  -7   8   15.20    4.80
  -7   3  -8   37.90    7.10
  -7   3  -8   42.10    6.80
   3   7  -8   36.80    9.70
  -7   3  -8   36.20    6.50
  -7   3  -8   43.80    7.30
   7  -3  -8   46.30    8.10
   7  -3  -8   47.90    7.80
   3   7  -8   33.80    5.20
  -3  -7  -8   48.30    6.40
  -3  -7  -8   49.20    6.40
  -3  -7   8   52.49    6.20
  -7   3   8   47.80    7.80
  -7   3   8   47.60    8.70
  -3  -7   8   38.10    6.40
  -7   3   8   36.60    8.60
   3   7   8   42.10    7.90
  -3  -7   8   48.30    7.40
  -3  -7   8   32.40    6.00
  -7   5  -8   12.20    4.60
  -5  -7  -8    7.50    4.00
  -7   5  -8    9.90    4.20
   5   7  -8    1.60    5.70
   7  -5  -8    2.80    3.90
  -5  -7  -8    5.40    3.60
  -7   5  -8    5.10    3.10
   7  -5  -8    9.20    4.60
  -7   5  -8    6.50    4.20
   5   7   8    6.30    4.10
  -5  -7   8    6.20    4.90
  -7   5   8    7.60    4.60
  -5  -7   8   12.10    6.20
  -7   5   8    1.90    5.00
   7  -5   8    5.00    3.30
  -7   5   8    4.20    3.90
  -5  -7   8    4.50    3.40
  -8  -2  -8   79.79    9.90
  -8  -2  -8   88.49    9.70
  -2   8  -8   71.89    7.90
  -8  -2  -8   75.69    7.10
   2  -8  -8   77.99    7.10
  -8  -2  -8   81.29    8.50
  -2   8  -8   85.89   11.50
   2  -8  -8   83.99    9.70
  -2   8  -8   76.89    8.00
   8   2  -8   71.59   10.10
   8   2  -8   90.09   11.40
   2  -8   8   74.59    5.60
   2  -8   8   60.19    8.80
  -8  -2   8   80.49   11.40
  -8  -2   8   80.19   10.30
   8   2   8   89.29    9.60
  -8  -2   8   84.79   12.20
  -8  -2   8   63.69   11.80
  -2   8   8   68.49    6.90
  -8  -2   8   89.69    8.60
  -8   0  -8  963.20   56.79
  -8   0  -8  940.51   54.69
   0   8  -8  885.81   52.89
   0   8  -8  808.32   54.09
  -8   0  -8  980.80   57.09
   8   0  -8  784.42   56.49
  -8   0  -8  905.91   55.79
   0  -8  -8  806.22   52.99
   0  -8  -8  852.51   53.79
   0   8  -8  939.11   59.49
   0  -8   8  870.11   52.49
  -8   0   8  968.10   55.79
  -8   0   8  817.92   54.89
   0  -8   8  895.81   55.39
  -8   0   8 1003.30   57.89
   8   0   8  950.80   56.39
   0  -8   8  942.41   54.99
  -8   0   8  777.02   57.39
   0   8   8  793.92   52.29
  -2  -8  -8 1973.60  121.19
  -8   2  -8 2039.90  122.09
   2   8  -8 2045.90  127.19
  -2  -8  -8 1816.42  122.29
   2   8  -8 2017.00  121.89
  -8   2  -8 2034.40  122.99
   8  -2  -8 2098.29  125.39
  -8   2  -8 2106.89  123.09
  -2  -8   8 2013.80  121.49
  -8   2   8 2271.57  124.39
  -2  -8   8 1966.60  122.49
   8  -2   8 2048.70  122.69
  -2  -8   8 2018.30  120.99
   2   8   8 2224.98  125.09
   0   1  -9  726.53   41.00
   1   0  -9  666.33   40.40
   0  -1  -9  640.54   40.80
   1   0  -9  652.03   40.90
   1   0  -9  685.53   41.50
   0   1  -9  640.74   40.80
  -1   0  -9  699.13   41.00
   0  -1  -9  737.23   41.00
   0  -1  -9  652.03   39.80
   1   0  -9  714.13   40.60
   0   1  -9  591.14   40.40
   1   0  -9  627.34   41.00
  -1   0  -9  637.34   40.20
  -1   0  -9  674.93   40.10
  -1   0  -9  629.54   41.30
  -1   0  -9  691.53   40.80
   1   0  -9  667.33   40.40
   0   1  -9  699.23   40.60
   0  -1  -9  659.83   40.80
   0  -1  -9  658.13   41.00
   0  -1  -9  642.54   40.50
   0  -1   9  711.83   41.00
   0   1   9  682.73   41.30
   1   0   9  710.53   41.30
   0  -1   9  680.53   40.60
   0   1   9  685.13   41.10
  -1   0   9  674.83   40.60
  -1   0   9  719.83   41.40
   1   0   9  664.13   40.70
  -1   0   9  628.44   40.60
   0   1   9  643.04   40.60
   0  -1   9  665.13   40.90
   0  -1   9  751.02   41.20
  -1   0   9  662.33   40.10
   0   1   9  643.34   40.40
   1   0   9  603.84   40.50
   0  -1   9  694.13   40.50
   0   1   9  680.23   39.90
  -2  -1  -9  262.77   17.20
   2   1  -9  222.18   17.70
  -1   2  -9  264.07   17.10
   2   1  -9  257.17   16.50
  -1   2  -9  247.28   16.70
  -2  -1  -9  251.17   16.00
   1  -2  -9  247.58   17.20
   1  -2  -9  259.07   15.60
   1  -2  -9  276.67   16.90
   1  -2  -9  236.78   16.70
  -2  -1  -9  249.38   17.20
  -2  -1  -9  277.07   16.20
  -2  -1  -9  246.88   16.20
   1  -2  -9  217.98   16.10
  -1   2  -9  270.07   16.50
   2   1  -9  274.67   16.70
  -1   2   9  266.77   17.40
  -1   2   9  234.88   15.70
  -1   2   9  230.28   16.40
   1  -2   9  249.88   16.60
  -2  -1   9  255.87   17.30
  -2  -1   9  242.48   16.40
   1  -2   9  257.57   16.80
   1  -2   9  248.18   17.10
   2   1   9  251.57   16.40
  -2  -1   9  230.58   16.70
   1  -2   9  263.27   16.50
   1  -2   9  252.87   16.50
  -2  -1   9  243.78   16.30
  -2  -1   9  252.57   16.80
  -1   2   9  250.47   16.00
  -1  -2  -9 5194.48  309.17
   2  -1  -9 4906.31  307.87
   2  -1  -9 5814.32  309.27
  -1  -2  -9 5181.88  309.17
  -2   1  -9 5426.56  309.77
   2  -1   9 4822.32  308.47
   2  -1   9 5795.42  307.37
   2  -3  -9  121.99    9.50
  -3  -2  -9  122.49   10.40
  -3  -2  -9  136.29    9.80
   2  -3  -9  117.99    8.70
   2  -3  -9  134.59    8.10
   2  -3  -9  131.59    9.90
  -2   3  -9  122.79    9.80
  -3  -2  -9  118.59    9.30
  -2   3  -9  110.39    8.40
   3   2  -9  122.19    9.60
  -3  -2  -9  127.89   11.30
   3   2  -9  123.49    9.50
   2  -3  -9  136.79    8.50
   2  -3  -9  119.09   10.50
   2  -3   9  127.09    9.40
   2  -3   9  135.29   11.10
   2  -3   9  135.49    9.60
   3   2   9  133.59    9.40
  -2   3   9  126.99    8.40
  -3  -2   9  148.39   11.20
  -3  -2   9  130.79   10.40
  -2   3   9  145.39   10.70
  -3  -2   9  133.49   10.10
  -3  -2   9  126.89   10.10
  -2   3   9  136.39   10.20
   2  -3   9  113.59    9.90
   3   2   9  149.19   12.00
  -3  -2   9  125.69   10.00
   0   3  -9 4218.88  227.28
   0  -3  -9 3857.71  228.38
  -3   0  -9 3751.22  229.38
   3   0  -9 3607.94  229.28
   0  -3  -9 3856.21  228.38
   3   0  -9 3833.72  226.98
   0   3  -9 3714.33  227.48
  -3   0  -9 4274.87  229.28
   3   0  -9 4039.80  228.18
   0  -3   9 4180.28  228.58
   0  -3   9 4012.00  227.38
   3   0   9 3783.02  226.28
   0   3   9 3803.82  227.28
   0  -3   9 3925.41  227.58
   0  -3   9 3673.33  229.48
   3   0   9 3406.56  226.28
  -3   0   9 3905.81  228.48
   3   0   9 4048.19  228.48
  -3   0   9 4167.98  229.08
   0   3   9 3935.81  228.48
   0  -3   9 4076.09  228.48
   3  -2  -9 1814.02  102.99
  -2  -3  -9 1962.90  105.59
  -2  -3  -9 1652.23  106.19
  -2  -3  -9 1703.23  103.29
  -3   2  -9 1878.21  104.99
   3  -2  -9 1780.92  103.19
   2   3  -9 1792.22  104.09
   3  -2  -9 1816.72  104.99
   2   3  -9 1560.14  104.39
   3  -2  -9 1708.93  105.89
  -3   2  -9 1817.52  105.49
  -3   2   9 1921.91  105.69
   2   3   9 1771.52  106.09
  -2  -3   9 1798.82  104.89
   3  -2   9 1665.73  105.09
  -2  -3   9 1805.82  107.09
  -2  -3   9 1914.91  105.99
  -3   2   9 1596.04  104.99
  -3   2   9 1750.22  104.09
   3  -2   9 1852.51  105.19
   2   3   9 1837.72  103.99
  -3   2   9 1908.71  105.99
  -2  -3   9 1840.82  105.09
  -2  -3   9 1677.03  104.49
  -2  -3   9 1550.34  104.09
   4   3  -9   64.39    6.80
  -3   4  -9   76.49    8.60
  -3   4  -9   67.99    4.90
   3  -4  -9   70.59    8.20
   4   3  -9   80.79   10.60
  -4  -3  -9   67.29    6.50
   3  -4  -9   75.19    6.90
  -3   4  -9   80.19    7.40
   3  -4  -9   67.99    6.80
  -3   4   9   77.09    7.40
  -4  -3   9   82.79    8.50
   3  -4   9   74.29    8.60
  -4  -3   9   69.19    8.80
  -3   4   9   76.39    7.50
   4   3   9   82.99    9.70
   3  -4   9   76.79    6.60
  -4  -3   9   90.79    7.50
  -4  -3   9   84.69    8.00
   4   3   9   81.59    7.60
  -4  -3   9   69.29    7.00
   4   3   9   84.89    6.50
  -3   4   9   74.89    5.70
  -4  -1  -9 2534.15  147.39
   1  -4  -9 2364.86  146.69
   4   1  -9 2198.68  147.89
  -1   4  -9 2269.87  145.19
  -1   4  -9 2315.67  145.49
   1  -4  -9 2477.85  146.19
   4   1  -9 2441.46  146.19
  -4  -1  -9 2486.45  146.09
  -4  -1  -9 2296.57  147.09
   1  -4  -9 2401.56  144.89
   1  -4  -9 2654.53  145.99
  -1   4  -9 2531.35  146.19
   1  -4   9 2627.04  146.39
  -1   4   9 2403.86  145.39
  -4  -1   9 2617.64  147.49
  -4  -1   9 2450.35  146.19
   1  -4   9 2610.74  145.29
   1  -4   9 2489.85  145.19
  -4  -1   9 2468.25  146.49
  -4  -1   9 2533.95  146.49
  -1   4   9 2548.25  146.49
  -4  -1   9 2360.76  147.29
   4   1   9 2625.24  148.49
   1  -4   9 2568.24  147.09
  -1   4   9 2727.83  146.89
   4   1   9 2620.34  146.49
   4  -1  -9  129.19    8.20
   1   4  -9  124.59   10.30
   4  -1  -9  124.59   11.10
   1   4  -9  105.79    8.60
  -4   1  -9  123.49    9.80
   1   4  -9   98.59   12.10
  -4   1  -9  114.69   10.30
  -4   1  -9  104.19    9.70
  -1  -4  -9  128.79   10.50
   4  -1  -9  139.19   10.20
  -1  -4  -9  101.99    9.50
  -1  -4   9  120.69   10.30
  -4   1   9  118.39   10.40
  -4   1   9  139.09   11.20
  -1  -4   9  125.19    8.60
  -4   1   9  128.19   10.50
   1   4   9  124.39    8.60
   4  -1   9  132.59   10.80
  -1  -4   9  122.99    9.30
  -1  -4   9  117.79    9.70
   4  -1   9  128.29   10.60
   1   4   9  126.89   10.30
  -4   1   9  115.79    9.40
   3   4  -9 2062.59  134.69
  -3  -4  -9 2325.57  135.79
  -3  -4  -9 2113.69  135.89
   4  -3  -9 2331.17  135.29
   4  -3  -9 2349.86  135.19
   4  -3  -9 2428.66  136.89
   3   4  -9 2268.77  134.09
  -4   3  -9 2465.35  135.69
  -3  -4  -9 2348.17  135.69
   3   4  -9 2202.68  139.29
   4  -3   9 2342.97  135.49
  -4   3   9 2200.88  134.29
   3   4   9 2213.78  136.69
  -3  -4   9 2360.46  136.19
  -4   3   9 2472.35  136.19
  -3  -4   9 2377.26  136.29
  -4   3   9 2359.46  136.19
  -3  -4   9 2089.09  134.49
  -4   3   9 2330.97  135.39
  -3  -4   9 2210.78  134.59
   3   4   9 2266.87  133.59
   4  -3   9 2215.28  136.39
  -3  -4   9 2303.87  134.79
  -3  -4   9 2377.26  135.39
  -5  -4  -9  255.67   19.10
   5   4  -9  247.78   17.60
  -4   5  -9  246.38   17.60
  -5  -4  -9  273.07   16.80
  -5  -4  -9  241.28   18.90
   5   4  -9  298.27   23.00
   4  -5  -9  259.57   17.60
  -4   5  -9  239.08   17.60
  -5  -4  -9  283.07   19.50
   4  -5  -9  266.97   19.50
   4  -5  -9  253.37   17.50
  -5  -4  -9  220.78   15.60
  -5  -4   9  283.97   19.10
  -5  -4   9  267.37   19.90
   4  -5   9  249.08   19.50
  -4   5   9  265.17   18.30
  -4   5   9  222.98   16.00
  -4   5   9  268.87   18.90
   5   4   9  251.17   18.40
  -5  -4   9  260.47   17.40
   4  -5   9  258.27   17.30
   2  -5  -9 3411.06  200.48
  -5  -2  -9 3456.25  199.68
   2  -5  -9 3522.25  198.98
  -5  -2  -9 3288.17  200.68
   5   2  -9 3629.64  202.88
  -2   5  -9 3245.98  199.08
   5   2  -9 3471.25  200.38
   2  -5  -9 3072.09  196.88
  -5  -2  -9 3452.75  201.58
  -2   5  -9 3345.87  198.38
   2  -5  -9 3358.86  199.28
   5   2   9 3316.67  198.98
   2  -5   9 3360.46  199.68
   2  -5   9 3323.27  198.08
  -2   5   9 3284.07  199.98
  -5  -2   9 3313.87  202.28
  -5  -2   9 3694.83  200.78
  -5  -2   9 3468.05  199.68
   5   2   9 3423.26  202.28
   2  -5   9 3374.46  200.88
   5   2   9 3371.16  199.28
  -5  -2   9 3584.24  200.68
   2  -5   9 3466.05  198.28
  -2   5   9 3507.45  199.68
  -2   5   9 3371.56  199.08
   5   0  -9   27.90    5.10
   5   0  -9   27.70    6.40
  -5   0  -9   26.00    5.70
   0   5  -9   30.50    3.20
  -5   0  -9   28.50    5.30
   0  -5  -9   30.90    4.60
   0  -5  -9   32.90    4.00
   0  -5  -9   28.00    4.40
   0  -5  -9   23.60    5.30
   0   5  -9   23.00    4.40
  -5   0  -9   22.60    4.70
   0   5  -9   21.50    6.40
   0   5   9   21.10    4.20
   5   0   9   31.60    6.30
   0  -5   9   25.40    5.00
  -5   0   9   26.10    4.00
  -5   0   9   18.90    5.20
  -5   0   9   21.20    5.40
   5   0   9   21.90    5.10
   0  -5   9   22.80    3.00
   0   5   9   27.50    3.60
  -5   0   9   26.50    5.20
  -5   0   9   26.40    5.60
  -5   2  -9  429.96   28.40
  -2  -5  -9  468.05   29.20
   2   5  -9  379.06   27.00
  -2  -5  -9  420.76   28.00
  -2  -5  -9  457.35   28.40
   5  -2  -9  457.45   28.60
   5  -2  -9  437.86   29.70
   2   5  -9  363.66   31.70
  -5   2   9  451.55   28.40
  -2  -5   9  394.06   26.90
  -5   2   9  466.95   29.50
  -2  -5   9  433.46   28.10
  -2  -5   9  468.45   28.30
  -2  -5   9  423.66   27.80
  -2  -5   9  454.35   29.10
   2   5   9  459.45   26.40
   2   5   9  421.96   29.20
  -5   2   9  453.65   29.70
   5  -2   9  418.16   29.00
   5  -2   9  459.45   29.60
  -5   2   9  443.16   28.90
  -5   4  -9 2518.05  141.49
   5  -4  -9 2531.85  142.79
  -4  -5  -9 2276.17  141.49
   4   5  -9 2455.45  145.89
   5  -4  -9 2262.57  140.99
   5  -4  -9 2497.55  141.09
  -5   4  -9 2362.76  140.89
  -4  -5  -9 2373.76  141.49
  -4  -5   9 2472.35  142.49
  -5   4   9 2587.94  142.09
  -5   4   9 2544.95  142.99
  -4  -5   9 2120.19  140.59
   4   5   9 2461.15  142.09
  -4  -5   9 2535.45  141.49
  -5   4   9 2141.89  142.09
  -4  -5   9 2393.66  139.99
   5  -4   9 2222.58  142.19
   5  -4   9 2166.38  140.79
  -5   6  -9   52.99    7.70
   6   5  -9   73.59   12.10
  -6  -5  -9   53.19    7.60
  -5   6  -9   56.79    6.40
   5  -6  -9   65.69    8.90
  -6  -5  -9   49.10    5.30
  -6  -5  -9   48.40    7.60
  -5   6  -9   60.69    6.80
   5  -6  -9   49.40    6.50
   6   5   9   63.89    7.90
   5  -6   9   42.70    5.60
  -6  -5   9   47.80    9.00
  -6  -5   9   49.50   11.30
  -6  -5   9   53.59    5.80
   5  -6   9   33.90    8.10
  -5   6   9   48.60    6.90
  -5   6   9   61.49    8.80
  -5   6   9   42.60    4.80
   3  -6  -9  670.73   40.80
  -3   6  -9  742.43   41.90
  -3   6  -9  659.63   39.90
  -6  -3  -9  615.14   42.80
  -6  -3  -9  632.24   42.40
  -6  -3  -9  666.33   45.20
  -6  -3  -9  707.23   41.20
   6   3  -9  633.54   42.00
   3  -6  -9  723.43   43.90
  -3   6  -9  648.34   41.70
  -6  -3  -9  577.94   39.50
  -3   6  -9  595.94   40.70
  -6  -3   9  704.33   47.00
  -6  -3   9  706.73   43.90
   3  -6   9  643.24   43.00
  -6  -3   9  720.63   41.20
   3  -6   9  634.74   39.90
   6   3   9  629.64   41.40
  -3   6   9  654.23   41.20
  -3   6   9  636.74   41.10
  -6  -3   9  656.23   43.30
  -6  -3   9  722.63   44.80
  -6  -1  -9 1221.38   73.19
  -6  -1  -9 1171.58   73.69
   1  -6  -9 1235.28   72.59
  -1   6  -9 1094.89   77.19
  -1   6  -9 1133.49   72.19
   1  -6  -9 1265.27   70.99
  -6  -1  -9 1113.29   74.19
  -6  -1  -9 1224.18   74.59
   6   1  -9 1269.57   75.29
   1  -6  -9 1147.19   73.39
   6   1  -9 1258.07   73.99
   1  -6  -9 1237.18   71.99
   6   1   9 1268.27   75.89
   6   1   9 1208.58   71.09
  -6  -1   9 1084.89   75.09
   1  -6   9 1224.98   72.89
   1  -6   9 1172.38   70.79
  -6  -1   9 1280.47   74.39
   6   1   9 1189.98   73.09
   1  -6   9 1243.18   71.09
   1  -6   9 1119.79   73.19
  -1   6   9 1188.18   71.59
  -6  -1   9 1269.97   75.19
  -6  -1   9 1282.37   73.59
  -6   1  -9  217.48   16.50
  -6   1  -9  204.28   15.40
  -1  -6  -9  211.78   14.90
   1   6  -9  180.88   18.50
   1   6  -9  184.08   13.50
   6  -1  -9  216.98   16.10
  -6   1  -9  221.58   16.10
   6  -1  -9  205.28   16.90
  -1  -6  -9  214.28   16.50
   1   6  -9  225.08   15.60
  -1  -6  -9  195.98   14.40
  -6   1   9  216.78   16.40
  -1  -6   9  183.18   14.80
   6  -1   9  186.68   16.60
   6  -1   9  198.08   16.00
  -1  -6   9  199.78   14.00
   1   6   9  203.68   13.10
  -1  -6   9  212.88   15.20
  -1  -6   9  213.38   15.90
  -6   1   9  217.08   16.90
  -6   1   9  198.68   16.30
  -6   1   9  191.88   16.60
   6  -1   9  238.78   19.70
  -3  -6  -9  991.40   62.99
   3   6  -9  928.51   67.29
  -3  -6  -9 1007.70   63.59
  -6   3  -9 1005.10   63.59
  -3  -6  -9 1087.09   63.09
  -6   3  -9  966.90   63.39
   3   6  -9  934.21   62.29
   6  -3  -9 1123.79   63.99
  -6   3  -9 1048.10   63.39
   6  -3  -9 1067.69   64.99
  -3  -6   9 1030.20   64.49
  -3  -6   9  942.51   62.19
   6  -3   9 1014.50   64.49
   3   6   9 1154.18   65.39
  -3  -6   9 1102.89   63.29
  -3  -6   9 1092.49   62.49
   6  -3   9  966.20   63.79
   6  -3   9 1006.20   63.99
  -3  -6   9 1096.69   63.99
  -6   3   9 1028.80   63.59
  -6   3   9 1102.79   64.89
  -6   5  -9  162.18   12.70
  -6   5  -9  136.69   12.50
   6  -5  -9  137.39   12.00
  -6   5  -9  154.68   13.30
  -6   5  -9  124.99   11.30
   6  -5  -9  141.49   13.30
  -5  -6  -9  137.49   12.10
   5   6  -9  150.48   16.80
  -6   5   9  143.89   14.40
  -6   5   9  115.59   11.20
   6  -5   9  137.79   13.40
  -5  -6   9  160.08   15.90
  -5  -6   9  149.29   10.70
  -5  -6   9  141.89   12.20
  -6   5   9  140.39   12.70
   6  -5   9  114.29   11.30
  -7  -4  -9  232.58   19.90
  -4   7  -9  264.07   18.50
  -4   7  -9  224.18   15.60
  -4   7  -9  216.18   16.90
  -7  -4  -9  258.87   19.00
   4  -7  -9  247.08   17.00
   4  -7  -9  241.28   19.40
  -7  -4  -9  236.68   18.80
  -7  -4  -9  262.37   17.00
  -7  -4   9  265.57   19.60
  -7  -4   9  269.77   17.10
   4  -7   9  208.68   18.80
  -4   7   9  251.27   17.60
   7   4   9  221.08   17.70
  -7  -4   9  269.97   21.50
  -4   7   9  232.78   17.80
  -2   7  -9   87.49    8.80
  -2   7  -9   90.19   11.20
  -7  -2  -9   92.79   10.80
  -2   7  -9   97.69    6.80
  -7  -2  -9  111.09   10.80
  -7  -2  -9  111.79    9.60
  -7  -2  -9   99.79   10.80
   7   2  -9  101.49   10.50
   2  -7  -9   88.79    8.10
  -2   7  -9  107.69    9.20
   7   2  -9  115.89   12.70
  -7  -2  -9   91.19    7.90
  -2   7   9  101.59    8.50
   7   2   9  107.49    8.50
   2  -7   9   93.89    9.30
   2  -7   9   93.69    7.10
  -7  -2   9  100.89   12.10
  -2   7   9   96.99    8.80
   7   2   9   87.39   10.50
  -7  -2   9   84.99   13.00
   2  -7   9   86.39    6.60
  -7  -2   9  106.39   12.00
  -7  -2   9  101.49   11.20
   2  -7   9   87.49    9.90
   0  -7  -9 1332.27   82.89
   0   7  -9 1326.17   83.49
   0   7  -9 1351.56   87.49
   0  -7  -9 1409.26   81.99
   0   7  -9 1288.67   81.39
  -7   0  -9 1374.86   85.19
   0  -7  -9 1347.07   84.29
   7   0  -9 1451.85   85.39
  -7   0  -9 1534.45   84.69
  -7   0  -9 1291.47   82.99
  -7   0   9 1532.65   86.09
   0  -7   9 1245.48   83.39
  -7   0   9 1567.04   87.59
   0   7   9 1276.77   81.29
   0  -7   9 1367.86   81.59
   0  -7   9 1501.75   84.39
  -7   0   9 1322.07   82.89
   7   0   9 1493.45   84.59
  -7   0   9 1356.86   86.19
   0  -7   9 1243.58   81.19
  -7   0   9 1537.95   84.89
  -7   2  -9  749.73   46.90
   2   7  -9  678.93   50.29
  -2  -7  -9  734.73   45.50
   2   7  -9  658.83   45.00
  -2  -7  -9  666.73   45.40
   7  -2  -9  739.33   47.60
  -7   2  -9  697.03   49.20
  -2  -7  -9  704.73   46.80
   7  -2  -9  795.92   48.20
  -2  -7   9  781.22   46.20
  -2  -7   9  772.32   46.00
  -2  -7   9  738.23   45.30
  -7   2   9  774.42   48.00
  -2  -7   9  746.43   47.00
  -7   2   9  822.72   49.70
   7  -4  -9    8.80    4.30
   7  -4  -9    1.90    3.90
  -7   4  -9   16.70    5.00
  -7   4  -9    6.70    3.90
  -4  -7  -9   12.10    4.00
  -7   4  -9    6.60    4.20
   4   7  -9    6.60    5.60
  -7   4  -9    8.00    4.20
  -4  -7  -9    7.70    3.40
  -4  -7   9    6.60    4.40
  -4  -7   9   11.10    3.40
  -7   4   9    6.20    4.00
  -4  -7   9    5.40    3.30
   4   7   9    4.80    4.00
  -7   4   9    9.10    5.50
  -7   4   9    3.90    4.70
  -4  -7   9    6.50    4.60
   1  -8  -9   11.90    4.50
   8   1  -9    8.30    4.90
  -8  -1  -9   13.60    5.00
   1  -8  -9   11.40    2.60
   8   1  -9   21.70    6.20
  -8  -1  -9   11.10    5.40
   1  -8  -9   10.30    3.10
  -1   8  -9    9.90    3.70
  -1   8  -9   29.10    8.10
  -8  -1  -9   16.20    4.40
  -8  -1  -9   17.70    5.50
   8   1   9   10.40    4.60
   1  -8   9   11.10    4.20
  -8  -1   9   15.90    5.90
   1  -8   9   14.30    2.70
  -8  -1   9   16.80    6.20
  -1   8   9   15.70    3.60
  -8  -1   9   14.00    4.40
  -8  -1   9   11.10    5.30
  -8  -1   9   14.30    7.10
   1  -8   9    8.80    3.70
   1  -8   9   15.50    2.30
  -8   1  -9 1871.81  104.69
   1   8  -9 1620.24  100.99
   1   8  -9 1611.54  106.89
  -1  -8  -9 1583.44  101.59
  -8   1  -9 1695.03  102.39
   8  -1  -9 1706.53  104.79
  -8   1  -9 1826.22  104.19
   1   8  -9 1632.64  102.29
  -1  -8  -9 1557.04  102.89
  -8   1  -9 1826.62  104.09
  -1  -8  -9 1688.03  101.29
   8  -1   9 1724.53  103.79
  -1  -8   9 1814.72  102.69
  -1  -8   9 1810.02  102.99
  -1  -8   9 1695.93  100.79
  -1  -8   9 1711.33  103.09
   0   0  10    7.50    2.70
   1  -1 -10 2571.94  155.58
   1  -1 -10 2643.94  154.68
  -1   1 -10 2768.62  155.58
  -1  -1 -10 2761.82  155.48
  -1   1 -10 2595.64  155.68
  -1   1 -10 2617.24  154.98
   1  -1 -10 2352.16  154.08
  -1  -1 -10 2553.14  155.88
   1  -1 -10 2626.54  154.68
  -1   1 -10 2528.15  154.18
  -1  -1 -10 2719.63  154.88
  -1  -1 -10 2697.13  154.28
  -1  -1 -10 2619.44  154.28
  -1  -1 -10 2531.45  155.28
   1   1 -10 2458.25  155.08
   1   1 -10 2316.77  155.38
   1   1 -10 2919.61  155.18
   1   1  10 2899.31  154.78
   1  -1  10 2766.62  155.58
   1  -1  10 2714.53  155.08
  -1   1  10 2646.24  155.68
  -1  -1  10 2650.93  155.28
  -1   1  10 2830.52  154.38
  -1  -1  10 2569.84  155.28
  -1   1  10 2700.73  155.78
  -1  -1  10 2905.01  155.88
  -1  -1  10 2618.64  154.78
   1   1  10 2752.12  155.08
   1   1  10 2853.21  156.18
   1  -1  10 2689.53  155.38
   1  -1  10 2538.65  155.08
  -1   1  10 2484.35  154.98
  -1  -1  10 2489.75  154.78
   2   0 -10  383.46   24.00
   2   0 -10  406.36   23.60
  -2   0 -10  419.46   23.60
   0   2 -10  361.56   24.20
   2   0 -10  350.36   24.70
  -2   0 -10  363.36   25.10
   2   0 -10  342.37   23.90
  -2   0 -10  369.56   24.10
   0  -2 -10  374.36   24.20
   0  -2 -10  359.66   24.00
   0   2 -10  353.56   23.30
   0  -2 -10  365.56   24.10
   0   2 -10  332.47   23.90
  -2   0 -10  370.76   24.50
   0   2 -10  422.86   24.60
  -2   0 -10  375.36   22.70
  -2   0  10  346.07   23.60
   0   2  10  344.67   26.00
  -2   0  10  345.97   23.30
   0  -2  10  416.26   23.90
   2   0  10  326.87   23.70
   0   2  10  365.96   23.50
   0  -2  10  399.46   24.60
  -2   0  10  420.26   25.10
  -2   0  10  374.46   24.20
   0  -2  10  417.86   24.10
   0   2  10  364.66   22.70
  -2   0  10  387.86   24.40
   0   2  10  399.16   24.80
   2   0  10  401.06   24.80
   2   0  10  373.06   23.90
   2  -2 -10  441.76   27.20
  -2  -2 -10  415.06   26.10
  -2  -2 -10  441.76   27.00
   2   2 -10  435.16   26.80
   2  -2 -10  418.56   25.70
   2  -2 -10  438.26   26.60
  -2   2 -10  398.96   25.20
  -2  -2 -10  429.66   26.20
   2  -2 -10  399.16   28.40
   2  -2 -10  426.56   27.40
   2  -2 -10  398.76   26.10
  -2   2 -10  430.96   27.90
   2   2 -10  432.56   27.20
  -2  -2 -10  473.25   28.10
  -2  -2 -10  407.66   28.10
  -2   2 -10  454.65   27.30
  -2   2 -10  424.96   25.30
   2   2 -10  373.36   28.90
  -2   2 -10  436.36   27.60
  -2  -2  10  435.96   27.10
  -2   2  10  437.26   27.80
  -2  -2  10  398.76   28.80
   2   2  10  480.45   28.90
   2  -2  10  402.76   27.00
  -2   2  10  410.46   27.20
   2  -2  10  443.16   28.00
   2  -2  10  448.06   27.50
  -2   2  10  444.66   26.00
  -2  -2  10  388.66   26.50
   2   2  10  434.96   26.60
  -2  -2  10  447.36   27.90
   2  -2  10  477.55   27.40
  -1   3 -10 1777.22  119.99
  -3  -1 -10 2046.30  121.19
   1  -3 -10 2124.69  121.29
  -3  -1 -10 1981.00  121.49
   3   1 -10 2135.29  120.39
   1  -3 -10 2040.80  120.79
   3   1 -10 1861.81  122.29
  -3  -1 -10 2203.38  119.79
   1  -3 -10 1896.11  120.19
  -1   3 -10 2205.18  121.09
  -1   3 -10 1938.71  120.19
  -3  -1 -10 2076.39  120.09
   3   1  10 2080.09  120.49
  -3  -1  10 1835.82  120.19
   1  -3  10 2088.09  121.29
  -1   3  10 2010.40  120.19
   1  -3  10 2060.69  120.09
  -3  -1  10 2032.40  120.79
  -1   3  10 2182.68  121.29
  -3  -1  10 2070.49  121.69
  -3  -1  10 2114.89  121.49
   1  -3  10 2157.68  120.89
   1  -3  10 2144.79  120.19
  -3  -1  10 2026.30  121.59
  -1   3  10 2213.88  121.49
  -1   3  10 1861.11  118.59
   3  -1 -10 1991.00  123.89
  -1  -3 -10 1851.11  123.49
  -3   1 -10 1945.21  124.29
  -3   1 -10 2140.59  123.59
   1   3 -10 2134.79  122.99
  -1  -3 -10 2278.67  123.39
   3  -1 -10 2183.48  122.99
   3  -1 -10 2113.99  121.69
   1   3 -10 2098.79  121.89
   3  -1 -10 2151.28  121.39
   1   3 -10 1917.41  122.29
  -1  -3 -10 1951.10  123.39
  -1  -3 -10 1889.11  120.89
  -3   1 -10 2087.89  123.39
   3  -1  10 2253.77  123.79
  -3   1  10 2156.48  122.29
  -1  -3  10 2033.70  122.29
   1   3  10 2210.68  122.19
  -1  -3  10 2127.99  122.79
  -1  -3  10 2161.48  122.79
   3  -1  10 2096.59  123.59
  -1  -3  10 1859.41  121.89
  -3   1  10 2048.10  123.19
  -3   1  10 2304.57  124.19
  -1  -3  10 2254.27  123.39
   3  -1  10 1850.01  122.99
   1   3  10 2171.78  123.79
   3  -3 -10 1635.84  108.59
  -3   3 -10 1715.03  109.99
   3  -3 -10 1913.81  110.89
   3   3 -10 1796.82  108.79
   3   3 -10 1696.13  112.79
   3  -3 -10 1784.92  109.49
  -3  -3 -10 1819.92  108.49
   3  -3 -10 1882.31  109.39
  -3   3 -10 1954.10  109.99
  -3  -3 -10 1972.60  109.69
  -3  -3 -10 1919.61  110.29
  -3   3 -10 1882.91  109.49
  -3  -3 -10 1813.12  111.39
  -3   3  10 1930.21  110.19
   3  -3  10 1900.21  109.39
  -3  -3  10 1908.21  110.39
  -3   3  10 1965.70  110.09
  -3  -3  10 1951.10  109.69
  -3  -3  10 1758.92  109.39
   3   3  10 1799.02  108.39
  -3  -3  10 1898.21  109.69
  -3   3  10 1988.30  108.29
  -3  -3  10 1807.52  110.39
   3   3  10 1798.62  110.89
  -3   3  10 1734.03  109.49
  -3  -3  10 1674.03  108.79
   3  -3  10 2010.70  111.29
   4   2 -10   21.40    4.10
  -4  -2 -10   28.80    6.10
  -2   4 -10   26.10    3.80
   4   2 -10   15.90    5.60
   2  -4 -10   24.70    2.30
  -4  -2 -10   22.10    4.20
  -2   4 -10   27.20    5.10
   2  -4 -10   31.40    4.50
   2  -4 -10   26.40    4.20
  -2   4 -10   29.90    2.90
   2  -4 -10   27.60    5.50
   2  -4 -10   23.50    2.30
   4   2  10   20.40    5.80
  -4  -2  10   25.90    5.10
   2  -4  10   28.30    3.80
   4   2  10   27.20    4.50
  -4  -2  10   23.50    4.10
   2  -4  10   21.40    4.60
  -2   4  10   20.80    4.20
   2  -4  10   25.20    3.70
  -4  -2  10   28.00    5.20
  -2   4  10   21.70    1.90
  -2   4  10   17.90    4.00
  -4  -2  10   23.00    5.50
   2  -4  10   17.90    5.50
   4   0 -10 2064.19  118.79
   4   0 -10 1889.01  120.29
  -4   0 -10 2010.30  119.49
   0  -4 -10 1942.01  118.89
  -4   0 -10 2122.59  118.69
   0  -4 -10 2180.28  118.59
  -4   0 -10 1984.50  119.49
   0  -4 -10 1950.90  118.99
   0   4 -10 2040.80  118.69
   0  -4 -10 1830.62  117.99
   0   4 -10 1873.31  117.69
   0   4  10 2076.19  119.29
   0  -4  10 2033.40  119.09
  -4   0  10 1982.40  118.49
   4   0  10 2194.68  119.39
  -4   0  10 1949.20  119.19
  -4   0  10 2014.70  119.79
   0   4  10 1907.31  117.49
   0  -4  10 1921.71  117.69
   0  -4  10 2155.18  118.89
   4   0  10 2082.49  120.29
   0  -4  10 1927.61  117.49
   4  -2 -10 2536.45  157.88
  -2  -4 -10 2487.05  157.48
  -2  -4 -10 2894.81  157.58
  -4   2 -10 2601.64  156.88
   2   4 -10 2639.04  155.58
  -4   2 -10 2919.61  157.88
   4  -2 -10 2647.94  158.28
  -4   2  10 2560.34  157.48
  -2  -4  10 2667.43  156.88
  -2  -4  10 2721.63  156.98
   4  -2  10 2736.93  157.58
  -2  -4  10 2430.36  155.88
  -2  -4  10 2798.62  157.88
  -4   2  10 2630.44  156.28
   2   4  10 2490.25  157.58
   4  -2  10 2684.03  158.08
   2   4  10 2825.82  155.68
  -2  -4  10 2749.52  157.18
   4   4 -10  618.74   41.60
   4   4 -10  514.75   36.70
   4  -4 -10  596.64   36.90
  -4  -4 -10  639.04   38.70
   4  -4 -10  608.94   37.00
   4   4 -10  543.75   36.00
   4  -4 -10  588.54   38.40
  -4  -4 -10  629.64   35.30
  -4  -4 -10  561.74   37.70
  -4   4 -10  640.94   37.40
  -4  -4 -10  519.05   34.90
   4   4  10  544.25   38.40
  -4   4  10  561.64   36.60
   4   4  10  561.74   35.40
   4  -4  10  601.34   38.50
  -4  -4  10  571.94   36.50
  -4   4  10  624.64   37.80
  -4  -4  10  639.54   37.80
   4   4  10  592.24   37.50
  -4   4  10  581.84   35.50
  -4   4  10  659.63   38.30
  -4  -4  10  598.04   38.90
  -4  -4  10  522.45   36.50
  -4  -4  10  572.24   36.90
  -4  -4  10  609.14   38.20
   4  -4  10  590.04   36.80
   5   3 -10 1231.08   73.39
  -3   5 -10 1204.98   73.09
   3  -5 -10 1236.38   73.09
   3  -5 -10 1249.68   72.89
  -5  -3 -10 1166.98   74.29
  -5  -3 -10 1246.18   75.29
   3  -5 -10 1278.77   74.79
  -3   5 -10 1241.88   72.79
   5   3  10 1240.68   75.99
  -5  -3  10 1246.58   74.69
  -3   5  10 1060.89   70.59
  -3   5  10 1244.58   73.59
   5   3  10 1198.98   72.99
  -5  -3  10 1251.27   73.19
  -3   5  10 1087.79   70.49
  -3   5  10 1270.77   73.49
  -5  -3  10 1303.27   74.49
   3  -5  10 1238.88   72.39
   3  -5  10 1145.99   74.49
  -5  -3  10 1183.88   76.19
   5   3  10 1206.98   72.49
  -5  -3  10 1219.28   74.39
  -5  -1 -10 1654.43   98.79
  -1   5 -10 1535.45   95.89
  -1   5 -10 1495.25   96.79
   1  -5 -10 1603.24   95.59
   1  -5 -10 1682.83   96.79
   1  -5 -10 1628.04   97.29
   1  -5 -10 1632.54   97.99
  -5  -1 -10 1540.75   98.19
  -5  -1 -10 1605.14   97.19
   5   1 -10 1616.54   97.59
   5   1 -10 1522.55   99.49
  -1   5  10 1576.14   97.29
  -5  -1  10 1712.13   97.99
   1  -5  10 1647.04   98.29
   1  -5  10 1675.93   96.09
  -5  -1  10 1527.15   97.19
  -5  -1  10 1767.42   99.39
  -1   5  10 1629.84   96.29
   5   1  10 1581.44   97.19
  -5  -1  10 1492.25   98.79
   1  -5  10 1680.23   97.49
  -1   5  10 1768.62   98.09
  -5  -1  10 1672.43   97.89
   1  -5  10 1686.43   95.89
   5   1  10 1691.13  101.79
   5   1  10 1791.22   96.99
   5  -1 -10 1553.94   83.69
   5  -1 -10 1471.45   85.99
   1   5 -10 1466.65   85.69
   5  -1 -10 1358.26   87.29
  -5   1 -10 1464.25   86.49
  -1  -5 -10 1276.87   85.79
  -5   1 -10 1417.86   88.39
  -1  -5 -10 1510.05   85.49
  -1  -5 -10 1385.06   85.69
  -5   1 -10 1504.65   85.89
  -5   1  10 1452.45   86.69
  -5   1  10 1363.86   86.39
  -1  -5  10 1430.76   85.59
   5  -1  10 1409.96   86.69
   1   5  10 1459.45   83.99
   1   5  10 1310.57   85.89
  -1  -5  10 1273.57   83.99
  -1  -5  10 1466.95   84.79
   5  -1  10 1401.06   86.19
  -1  -5  10 1486.05   85.49
  -5   1  10 1402.16   85.49
  -5   1  10 1536.05   87.29
   5  -3 -10 1354.06   77.19
   5  -3 -10 1321.27   78.79
   3   5 -10 1244.88   81.49
  -3  -5 -10 1276.57   77.29
   5  -3 -10 1260.07   79.09
  -5   3 -10 1265.67   76.99
  -5   3 -10 1409.76   77.79
  -3  -5 -10 1253.07   77.09
  -3  -5 -10 1239.48   76.99
  -3  -5 -10 1172.38   74.89
  -5   3  10 1383.96   78.69
  -3  -5  10 1270.07   77.79
   3   5  10 1211.48   74.69
  -5   3  10 1243.78   76.29
  -3  -5  10 1301.07   76.99
   5  -3  10 1184.18   76.99
  -5   3  10 1270.77   77.19
   3   5  10 1181.48   77.99
  -3  -5  10 1243.48   77.29
   3   5  10 1420.96   78.59
  -3  -5  10 1211.28   76.19
  -5   3  10 1366.96   78.29
   5  -3  10 1258.67   78.19
   5   5 -10 1023.70   63.79
   5  -5 -10  979.00   60.49
  -5   5 -10 1025.60   59.49
  -5   5 -10  905.81   59.59
  -5  -5 -10 1005.80   59.69
  -5  -5 -10  941.71   56.39
   5  -5 -10  957.00   58.59
  -5  -5 -10  874.81   59.29
  -5  -5  10  973.70   57.79
   5  -5  10  872.21   59.99
   5  -5  10  820.02   57.99
  -5  -5  10  956.70   59.29
  -5   5  10 1001.20   60.19
  -5  -5  10 1056.89   62.99
  -5  -5  10  946.91   60.49
  -5   5  10  996.00   59.49
   5   5  10  931.91   59.29
  -4   6 -10    2.10    2.70
  -6  -4 -10    8.30    4.20
   6   4 -10    7.10    5.30
  -6  -4 -10    7.90    2.80
  -4   6 -10    8.00    3.20
  -6  -4 -10    3.00    3.10
   4  -6 -10    8.70    4.30
  -4   6 -10    2.90    3.60
   4  -6 -10   10.40    3.40
  -6  -4 -10    5.50    1.60
   6   4  10    3.30    3.00
  -6  -4  10    6.10    3.80
  -6  -4  10   -0.30    6.00
  -4   6  10    0.60    2.80
   6   4  10    6.70    3.30
   4  -6  10    7.80    2.80
  -4   6  10    4.30    3.40
  -6  -4  10    1.00    5.30
   4  -6  10    5.10    3.90
  -2   6 -10  145.09   13.30
   6   2 -10  194.38   17.10
  -6  -2 -10  182.78   13.00
  -2   6 -10  150.88   12.20
   2  -6 -10  169.68   14.00
  -6  -2 -10  139.19   13.70
  -2   6 -10  146.39   10.80
  -6  -2 -10  156.38   13.70
   2  -6 -10  165.88   12.10
  -2   6 -10  170.08   12.60
   6   2 -10  155.78   13.30
  -6  -2 -10  162.28   15.10
  -6  -2  10  183.98   14.50
  -6  -2  10  187.68   15.20
   6   2  10  131.79   19.20
   6   2  10  166.08   12.70
  -6  -2  10  173.48   13.20
  -2   6  10  172.98   12.40
   2  -6  10  155.98   12.80
   6   2  10  164.38   11.90
  -6  -2  10  165.88   14.10
  -6  -2  10  137.39   15.30
  -2   6  10  156.98   12.50
   2  -6  10  140.59   10.60
   2  -6  10  159.48   13.70
   2  -6  10  167.98   11.20
   6   0 -10 1431.76   87.89
   0   6 -10 1426.06   86.69
   0  -6 -10 1493.35   86.49
  -6   0 -10 1497.45   88.59
  -6   0 -10 1570.14   87.79
   0  -6 -10 1431.26   87.69
   6   0 -10 1517.05   89.49
   0  -6 -10 1337.47   86.79
   0  -6 -10 1482.95   85.79
  -6   0 -10 1346.27   87.39
   0  -6  10 1398.96   87.29
   0  -6  10 1598.14   87.49
  -6   0  10 1579.74   88.49
  -6   0  10 1353.06   86.09
  -6   0  10 1506.15   89.19
  -6   0  10 1393.76   88.79
  -6   0  10 1478.75   88.09
   6   0  10 1434.26   87.59
   0  -6  10 1317.57   85.09
   0  -6  10 1444.16   85.49
   6   0  10 1424.66   89.19
   2   6 -10 1691.73  117.79
  -6   2 -10 2091.79  115.19
   6  -2 -10 1911.11  114.39
   6  -2 -10 1925.51  115.59
  -6   2 -10 1791.42  113.79
  -2  -6 -10 1879.91  113.49
  -2  -6 -10 1831.82  113.09
  -2  -6 -10 1879.41  114.29
  -6   2  10 1854.11  114.59
  -6   2  10 2123.69  116.29
   2   6  10 1867.01  111.29
  -2  -6  10 1910.61  114.59
   6  -2  10 1894.41  115.29
  -2  -6  10 1863.31  113.19
  -6   2  10 2050.69  114.79
  -2  -6  10 2078.29  113.99
   6  -2  10 1812.22  114.69
  -2  -6  10 1838.62  113.29
  -6   2  10 2004.80  115.79
   6  -4 -10  416.96   28.20
  -4  -6 -10  367.26   27.00
  -6   4 -10  371.66   26.70
   6  -4 -10  422.96   28.90
  -6   4 -10  393.26   27.30
  -4  -6 -10  410.96   27.10
  -6   4 -10  442.56   27.80
   4   6 -10  397.66   31.40
  -6   4  10  448.86   29.60
  -4  -6  10  426.96   27.30
   6  -4  10  383.26   28.40
  -4  -6  10  397.36   28.20
   4   6  10  400.46   28.10
  -4  -6  10  408.26   26.00
  -6   4  10  448.66   28.90
  -6   4  10  364.76   26.30
  -4  -6  10  393.96   28.30
   6  -4  10  380.26   27.20
  -7  -3 -10  922.31   54.19
  -7  -3 -10  849.41   53.79
  -3   7 -10  843.62   52.69
  -3   7 -10  808.82   51.99
   3  -7 -10  860.81   51.79
  -7  -3 -10  818.92   53.99
   3  -7 -10  887.31   54.29
  -3   7 -10  885.11   52.69
  -3   7 -10  830.62   50.39
  -7  -3 -10  782.62   50.49
   7   3  10  868.01   52.19
  -7  -3  10  973.60   55.29
   7   3  10  850.71   53.99
   3  -7  10  780.52   53.69
  -3   7  10  773.32   54.49
  -3   7  10  872.41   52.49
  -7  -3  10  867.01   58.89
   3  -7  10  828.52   50.89
  -7  -1 -10  921.01   53.69
  -7  -1 -10  917.31   55.29
  -7  -1 -10  813.52   52.19
   1  -7 -10  866.61   52.29
   7   1 -10  846.32   54.69
   1  -7 -10  821.22   53.89
  -7  -1 -10  835.72   54.19
  -1   7 -10  821.42   52.59
  -1   7 -10  827.02   50.99
  -1   7 -10  842.22   56.29
  -7  -1 -10  846.72   54.99
   1  -7 -10  828.62   50.79
   1  -7  10  880.01   53.29
   1  -7  10  876.61   51.19
   7   1  10  900.61   53.59
  -1   7  10  887.41   51.79
   1  -7  10  799.42   53.49
  -7  -1  10  807.12   56.59
  -7  -1  10  919.71   56.69
  -7  -1  10  849.91   53.89
  -7  -1  10  923.51   55.49
   1   7 -10  952.40   62.79
  -7   1 -10 1051.99   65.89
  -1  -7 -10 1045.80   65.39
  -7   1 -10 1132.89   65.69
  -7   1 -10  957.50   63.99
   7  -1 -10 1159.18   66.99
  -1  -7 -10 1088.09   64.19
  -1  -7 -10 1060.89   63.49
   1   7 -10 1058.89   64.49
  -7   1 -10 1122.09   66.29
   7  -1 -10 1092.69   66.19
   1   7 -10  965.00   68.59
   7  -1  10 1063.29   65.59
  -7   1  10 1149.39   68.09
   7  -1  10 1020.60   66.49
  -7   1  10  980.70   66.19
  -1  -7  10 1082.09   63.19
  -1  -7  10 1095.59   64.59
  -1  -7  10 1009.60   64.39
   1   7  10 1018.80   61.99
  -7   3 -10  778.82   49.70
  -3  -7 -10  713.93   48.80
  -7   3 -10  813.62   50.29
   3   7 -10  774.32   54.09
  -7   3 -10  733.43   49.10
   7  -3 -10  860.11   51.79
  -3  -7 -10  798.52   48.80
  -7   3 -10  768.72   49.70
   7  -3 -10  837.62   51.49
  -3  -7  10  830.82   49.40
   7  -3  10  758.92   50.49
  -7   3  10  775.52   49.99
  -3  -7  10  774.92   49.10
   3   7  10  829.42   51.29
  -7   3  10  854.21   52.19
  -3  -7  10  766.22   50.19
   7  -3  10  728.33   50.19
   0  -8 -10   86.79    7.60
  -8   0 -10  103.89   10.80
  -8   0 -10  107.99   11.60
   0   8 -10   97.99    7.40
   8   0 -10   90.09   11.00
  -8   0 -10  101.09    9.20
   0  -8 -10   95.79    8.80
   8   0 -10  108.99   11.90
   0   8 -10   79.39   14.20
  -8   0 -10  110.69   10.70
   0   8 -10   90.79    9.30
   0  -8 -10   85.69   10.10
  -8   0  10  103.29   12.70
   0  -8  10   93.99    7.40
  -8   0  10  106.19   10.90
   0  -8  10   89.59    9.90
   0  -8  10  106.69   10.20
   8   0  10   93.69   10.70
  -8   0  10  109.19   14.10
   0   8  10   87.09    7.00
   0  -1 -11 2149.78  125.89
   1   0 -11 2002.40  126.09
   0   1 -11 2282.27  125.89
   0   1 -11 2032.80  125.59
   1   0 -11 2041.20  126.09
  -1   0 -11 2168.58  126.29
  -1   0 -11 2112.99  125.09
   1   0 -11 2135.79  125.59
   0   1 -11 1972.70  125.89
   0  -1 -11 1964.00  124.79
  -1   0 -11 2022.30  126.49
  -1   0 -11 2272.37  126.09
   0  -1 -11 2159.08  125.99
   0   1 -11 2193.28  126.09
   0   1  11 2051.49  125.59
   0   1  11 2180.38  124.99
   1   0  11 2220.98  126.19
  -1   0  11 1984.90  125.49
  -1   0  11 2193.28  125.29
   0  -1  11 2125.99  125.79
   0  -1  11 2230.28  125.69
  -1   0  11 2062.89  125.89
   0   1  11 2167.38  126.69
   0  -1  11 2274.87  126.39
   1   0  11 2247.18  125.59
   1   0  11 2003.20  126.99
   1   0  11 2255.07  126.59
  -1   0  11 2318.67  126.69
   0  -1  11 2184.18  126.19
   1  -2 -11 2977.10  157.48
   2   1 -11 2991.80  157.38
  -2  -1 -11 2606.84  157.68
  -2  -1 -11 2641.24  156.18
  -1   2 -11 2797.42  156.98
  -1   2 -11 2529.65  156.08
  -1   2 -11 2753.72  157.58
   2   1 -11 2740.73  156.98
   2   1 -11 2389.76  158.08
  -2  -1 -11 2678.73  156.28
   1  -2 -11 2376.36  155.68
  -2  -1 -11 2733.43  157.58
   1  -2 -11 2530.35  156.68
   1  -2 -11 2723.83  157.88
   2   1 -11 2387.16  157.18
  -2  -1  11 2568.64  157.28
   1  -2  11 2690.63  157.08
   1  -2  11 2751.42  157.08
  -1   2  11 2536.35  156.78
  -2  -1  11 2673.33  156.88
  -2  -1  11 2855.61  157.98
  -2  -1  11 2468.05  156.68
  -1   2  11 2938.71  155.98
  -1   2  11 2806.42  157.98
   1  -2  11 2711.83  157.58
  -2  -1  11 2617.74  157.38
   1  -2  11 2573.14  156.88
   2   1  11 2631.44  156.78
   1  -2  11 2806.52  157.28
  -1   2  11 2827.12  157.88
   2  -1 -11   11.80    2.10
  -1  -2 -11    6.20    2.00
  -1  -2 -11    9.90    3.20
   1   2 -11   11.50    2.90
  -1  -2 -11    5.50    2.80
  -2   1 -11    9.60    3.20
   2  -1 -11    6.40    2.10
   1   2 -11    7.70    3.20
  -2   1 -11    9.50    3.50
   2  -1 -11    7.30    2.90
  -2   1 -11   14.80    3.20
   1   2  11    8.20    3.10
   2  -1  11    2.00    2.40
  -2   1  11    9.10    3.30
  -1  -2  11    6.30    2.70
   2  -1  11    7.90    2.40
  -2   1  11    7.30    2.00
   2  -1  11    9.80    2.70
   1   2  11    7.00    2.40
  -2   1  11    2.40    2.40
  -1  -2  11    4.10    1.80
  -2   1  11   11.40    3.70
  -1  -2  11    4.20    2.30
  -3  -2 -11 4718.33  271.47
   3   2 -11 4275.27  273.27
   2  -3 -11 4746.33  270.67
  -2   3 -11 4411.06  270.87
   2  -3 -11 4549.94  270.87
  -3  -2 -11 4935.71  270.37
   2  -3 -11 4585.04  269.67
   3   2 -11 4809.02  270.77
  -2   3 -11 4373.86  268.77
  -2   3 -11 4260.27  268.67
   2  -3 -11 4665.73  268.97
   3   2 -11 4622.94  270.47
  -3  -2 -11 4625.64  269.97
  -3  -2 -11 4491.75  272.07
   2  -3 -11 4744.43  271.77
  -3  -2  11 4508.95  271.07
  -2   3  11 4990.30  271.87
   2  -3  11 4696.33  271.67
   3   2  11 4615.44  270.17
  -3  -2  11 4509.25  270.87
  -3  -2  11 4776.42  271.87
  -2   3  11 4819.62  271.37
   2  -3  11 4870.41  271.07
  -2   3  11 4474.25  270.57
  -3  -2  11 4656.03  270.77
  -2   3  11 4893.31  269.07
   0   3 -11   67.89    6.90
   0  -3 -11   72.79    4.40
  -3   0 -11   64.49    6.80
  -3   0 -11   71.49    7.60
   0  -3 -11   51.19    6.30
   0  -3 -11   57.79    6.70
   0  -3 -11   64.29    4.30
  -3   0 -11   77.39    6.60
   0   3 -11   54.49    5.70
   0   3 -11   62.59    5.60
   0   3 -11   59.79    6.90
   0  -3 -11   59.19    6.60
   3   0 -11   53.29    7.60
   0  -3 -11   75.79    6.80
   0  -3  11   58.69    6.90
   0  -3  11   57.79    6.00
  -3   0  11   61.79    7.10
  -3   0  11   77.39    6.50
  -3   0  11   61.19    6.90
   3   0  11   62.29    6.70
   0   3  11   65.19    5.90
   3   0  11   58.49    4.70
   3   0  11   64.59    4.50
   0   3  11   71.59    7.10
   3   0  11   68.89    7.40
   3   0  11   76.79    6.90
   0  -3  11   65.89    6.90
  -3   0  11   60.89    7.50
   2   3 -11  406.36   26.20
  -3   2 -11  431.26   26.90
  -2  -3 -11  373.96   25.00
  -3   2 -11  443.36   27.80
   3  -2 -11  412.66   28.20
   2   3 -11  458.55   27.40
   3  -2 -11  414.06   25.00
  -2  -3 -11  452.75   27.30
  -2  -3 -11  474.85   28.10
  -3   2 -11  404.16   29.10
  -3   2 -11  404.26   27.00
  -2  -3 -11  414.86   28.60
   3  -2 -11  437.06   27.20
   3  -2 -11  395.06   26.10
  -2  -3 -11  425.36   26.10
  -2  -3  11  370.46   26.10
   3  -2  11  464.85   28.50
   2   3  11  435.06   26.20
  -2  -3  11  385.76   26.60
  -3   2  11  432.26   26.10
  -3   2  11  467.55   28.20
  -2  -3  11  426.56   27.00
   2   3  11  423.96   28.20
   3  -2  11  433.16   27.40
  -2  -3  11  430.56   27.50
  -2  -3  11  412.76   27.20
   3  -2  11  371.86   26.80
  -3   2  11  400.46   27.30
  -3   4 -11 2130.79  132.19
   4   3 -11 2149.69  129.59
   3  -4 -11 2189.68  129.69
  -4  -3 -11 2244.58  132.09
   4   3 -11 2195.08  134.09
   3  -4 -11 2151.78  130.09
  -4  -3 -11 2252.47  129.19
   3  -4 -11 2141.39  131.19
  -4  -3 -11 2154.88  130.89
   3  -4  11 2176.58  131.29
  -3   4  11 2159.18  129.99
   3  -4  11 2317.47  129.69
   4   3  11 2235.58  132.29
  -4  -3  11 2201.28  131.69
  -4  -3  11 2282.07  130.49
  -4  -3  11 2270.87  130.09
  -3   4  11 2084.69  127.79
  -3   4  11 2197.78  130.19
  -4  -3  11 2183.78  130.99
   4   3  11 2257.17  129.29
  -3   4  11 2219.98  130.49
   4   3  11 2160.08  129.79
   4   1 -11  179.18   12.10
   1  -4 -11  155.48   12.70
   1  -4 -11  155.48   12.20
   4   1 -11  153.38   12.20
   1  -4 -11  147.29   11.00
   1  -4 -11  169.68   12.20
  -4  -1 -11  145.39   12.60
  -4  -1 -11  182.38   13.90
  -1   4 -11  145.19   11.80
  -4  -1 -11  137.59   13.10
  -1   4 -11  167.08   12.50
  -1   4 -11  145.79   11.30
   4   1  11  162.38   13.90
   1  -4  11  163.28   12.50
   1  -4  11  168.38   11.50
  -4  -1  11  145.39   13.20
   4   1  11  149.99   11.00
   1  -4  11  164.98   11.40
  -1   4  11  168.58   12.70
  -1   4  11  179.38   13.30
  -4  -1  11  165.68   12.70
   1  -4  11  157.98   13.10
   4   1  11  153.88   12.30
  -1   4  11  165.68   11.70
  -4  -1  11  161.38   13.10
  -4  -1  11  171.78   12.50
   1   4 -11 1981.40  127.29
   1   4 -11 2197.28  128.39
  -1  -4 -11 2387.96  128.49
  -4   1 -11 2208.38  128.99
  -1  -4 -11 1947.81  128.59
  -1  -4 -11 1884.91  129.59
  -1  -4 -11 2332.87  128.89
   4  -1 -11 2104.89  129.79
  -4   1 -11 2112.59  127.89
  -4   1 -11 1961.90  128.29
   4  -1 -11 2198.38  128.39
   4  -1 -11 2259.07  126.59
   1   4  11 2244.08  127.09
  -1  -4  11 2143.69  127.79
  -4   1  11 2389.96  129.89
  -1  -4  11 2244.38  128.19
  -4   1  11 2237.28  129.29
   4  -1  11 2101.49  128.99
   1   4  11 2138.09  128.99
  -4   1  11 2185.98  127.79
   4  -1  11 2304.37  129.29
  -4   1  11 2124.99  128.79
  -4   3 -11  101.09    8.90
  -4   3 -11   94.49    9.20
  -3  -4 -11   75.59    5.80
   3   4 -11   80.99   11.70
   4  -3 -11   81.59    8.20
  -3  -4 -11   78.69    8.40
   4  -3 -11   94.49    9.80
  -3  -4 -11   96.09    9.10
  -3  -4 -11   90.09    9.50
  -4   3 -11   98.29    8.80
  -4   3  11   90.99    9.20
  -3  -4  11   80.69    8.20
  -3  -4  11   89.39    9.10
   3   4  11   86.79    9.10
  -3  -4  11   75.49    7.50
   3   4  11   96.09    7.00
  -4   3  11  103.49    9.60
  -3  -4  11   92.29    9.40
  -4   3  11   95.69    7.60
  -4   3  11   91.79    8.70
  -3  -4  11   74.19    7.30
   4  -3  11   89.29    8.40
   4  -3  11  102.09    9.90
  -3  -4  11   92.69    8.60
  -4   5 -11  943.61   63.59
  -5  -4 -11  933.11   60.49
  -4   5 -11  995.00   59.79
   4  -5 -11 1002.70   61.19
  -5  -4 -11 1024.00   57.99
  -5  -4 -11 1006.00   60.99
   4  -5 -11  983.00   59.29
   5   4  11  952.00   57.89
   5   4  11  882.61   60.89
  -5  -4  11 1037.90   59.29
  -4   5  11  887.01   56.99
  -5  -4  11  995.30   61.29
  -5  -4  11 1039.90   62.89
   5   4  11  931.11   59.39
   4  -5  11  928.21   58.79
  -4   5  11 1006.50   60.29
   4  -5  11  912.31   60.79
  -5  -4  11 1035.10   60.69
   5   2 -11   18.00    5.00
  -2   5 -11   13.00    3.70
   5   2 -11    6.80    4.90
   2  -5 -11    8.80    3.90
  -5  -2 -11    6.90    3.10
   2  -5 -11    8.20    3.00
  -5  -2  11   10.70    3.80
  -5  -2  11    8.20    3.70
  -2   5  11   16.00    4.30
   5   2  11    6.00    3.30
   2  -5  11    7.90    3.40
  -2   5  11    8.20    3.20
   2  -5  11   12.50    3.00
  -5  -2  11   10.60    3.90
  -5  -2  11   16.80    6.00
   5   2  11   13.00    3.30
   5   2  11   15.60    4.10
   2  -5  11    7.50    3.90
   5   2  11    9.90    4.90
  -5  -2  11   10.80    5.00
   5   0 -11 2162.38  130.09
   0   5 -11 2183.68  129.69
  -5   0 -11 2287.87  129.99
   0  -5 -11 2311.57  130.49
   0  -5 -11 2447.66  129.89
   0  -5 -11 2042.00  129.89
   0  -5 -11 2051.39  128.59
  -5   0 -11 2234.58  131.19
  -5   0 -11 1981.10  130.09
   5   0 -11 2127.59  132.09
  -5   0  11 2103.39  131.19
   0  -5  11 2244.88  130.49
   5   0  11 2115.39  129.99
   0   5  11 2067.19  128.29
  -5   0  11 2335.07  131.79
   0  -5  11 2431.76  130.29
  -5   0  11 2228.68  130.09
   0  -5  11 2081.19  128.49
  -5   0  11 2277.17  130.99
   0   5  11 2150.08  130.29
   5   0  11 2176.88  131.29
  -2  -5 -11 1197.18   69.59
  -5   2 -11 1077.79   69.09
  -5   2 -11 1214.38   70.29
   2   5 -11 1040.70   73.19
   5  -2 -11 1197.88   69.69
  -2  -5 -11 1187.28   69.99
  -2  -5 -11 1094.49   69.09
   5  -2  11 1076.79   69.79
   2   5  11 1019.00   69.89
   2   5  11 1190.98   67.49
  -5   2  11 1179.58   71.29
   5  -2  11 1065.09   69.99
  -5   2  11 1177.78   70.59
  -2  -5  11 1148.49   69.09
  -2  -5  11 1226.18   69.49
  -2  -5  11 1148.99   69.09
  -2  -5  11 1175.38   70.29
  -5   2  11 1177.18   70.69
  -5   2  11 1112.49   68.89
  -5   4 -11   15.00    4.20
  -4  -5 -11    6.90    3.40
   5  -4 -11   19.50    6.40
  -5   4 -11    3.80    2.80
   5  -4 -11    6.90    3.10
  -4  -5 -11    4.30    2.90
  -5   4  11    6.60    4.20
   5  -4  11    7.50    4.00
  -5   4  11    9.50    4.70
   4   5  11   16.00    4.60
   5  -4  11    7.30    3.30
   5  -4  11    6.10    3.00
  -4  -5  11    9.00    5.80
   4   5  11    9.30    2.20
  -5   4  11    8.50    2.60
  -4  -5  11    6.90    3.00
  -4  -5  11    8.90    3.80
  -6  -5 -11 1167.88   70.19
  -5   6 -11 1304.67   73.19
   5  -6 -11 1199.68   74.09
   5  -6 -11 1163.78   71.89
  -6  -5 -11 1260.77   73.19
  -5   6 -11 1106.09   71.69
   6   5 -11 1287.27   77.49
  -5   6  11 1184.48   72.59
  -6  -5  11 1161.18   74.69
  -6  -5  11 1211.78   71.09
  -6  -5  11 1180.88   73.09
   6   5  11 1034.40   71.89
  -5   6  11 1167.58   72.89
   5  -6  11 1027.10   73.19
  -6  -5  11 1321.77   78.09
   3  -6 -11  341.37   24.20
   3  -6 -11  330.17   22.00
  -6  -3 -11  288.77   23.40
  -3   6 -11  369.56   23.00
  -3   6 -11  321.97   22.30
  -6  -3 -11  330.57   24.30
  -6  -3 -11  325.97   25.60
  -6  -3 -11  355.86   22.20
  -3   6 -11  294.57   21.00
  -3   6  11  351.56   23.00
  -6  -3  11  373.06   22.80
  -6  -3  11  352.16   24.90
   3  -6  11  287.47   20.60
   3  -6  11  321.77   24.30
   6   3  11  322.77   21.90
  -6  -3  11  378.46   24.70
   3  -6  11  331.47   21.30
  -3   6  11  320.27   22.30
   6   3  11  321.47   24.80
   6   3  11  327.47   21.80
  -6  -3  11  329.77   26.60
  -1   6 -11  236.48   16.30
   1  -6 -11  264.87   16.10
  -6  -1 -11  247.58   18.80
  -6  -1 -11  276.87   23.70
  -6  -1 -11  277.07   18.70
   1  -6 -11  265.67   17.70
   6   1 -11  248.78   18.90
   6   1 -11  270.37   26.00
   1  -6 -11  268.27   21.70
  -1   6 -11  221.08   21.40
  -6  -1  11  250.87   20.50
   6   1  11  245.78   18.30
  -1   6  11  269.57   17.20
   6   1  11  259.67   20.60
  -6  -1  11  297.07   19.80
   1  -6  11  260.37   19.10
   1  -6  11  230.28   16.10
  -6  -1  11  239.68   20.40
  -6  -1  11  243.18   18.30
  -1  -6 -11 1164.48   72.09
  -6   1 -11 1227.58   76.99
   6  -1 -11 1155.28   73.59
   1   6 -11 1105.19   74.79
  -6   1 -11 1316.07   73.89
   6  -1 -11 1208.08   80.09
  -1  -6 -11 1270.87   73.09
   6  -1  11 1232.28   73.99
   6  -1  11 1177.48   74.79
  -6   1  11 1295.47   73.99
  -6   1  11 1292.37   75.49
  -1  -6  11 1122.79   72.99
  -1  -6  11 1152.58   73.49
   1   6  11 1197.38   71.09
  -6   1  11 1173.28   74.49
  -6   3 -11  170.58   14.40
  -3  -6 -11  168.88   14.00
  -6   3 -11  175.38   14.00
  -3  -6 -11  163.28   13.60
   6  -3 -11  175.78   15.80
   6  -3 -11  184.78   14.40
  -3  -6 -11  178.78   13.70
   3   6  11  193.58   15.50
  -6   3  11  185.48   15.60
   6  -3  11  177.98   15.00
  -3  -6  11  179.08   14.10
  -3  -6  11  172.28   13.30
  -6   3  11  154.68   13.30
  -3  -6  11  175.18   14.80
  -6   3  11  209.78   17.00
  -3  -6  11  171.58   13.80
   6  -3  11  152.38   14.10
  -5  -6 -11  869.81   50.39
  -6   5 -11  819.02   50.29
  -6   5 -11  708.63   49.10
   6  -5 -11  793.02   49.90
   5   6 -11  826.62   54.79
   6  -5 -11  830.82   51.79
  -5  -6 -11  720.13   49.99
  -6   5  11  832.42   50.99
   6  -5  11  717.13   50.79
   6  -5  11  695.03   49.30
  -5  -6  11  851.81   52.79
  -5  -6  11  811.52   50.19
  -6   5  11  866.21   52.09
  -5  -6  11  770.42   51.59
  -5  -6  11  832.92   48.70
   5   6  11  756.12   50.29
  -7  -2 -11 1166.78   70.19
  -7  -2 -11  954.10   65.59
   2  -7 -11 1053.09   65.59
  -7  -2 -11 1150.18   64.49
  -2   7 -11 1024.40   63.89
   2  -7 -11 1059.19   63.49
  -2   7 -11  980.10   63.69
  -2   7 -11 1005.10   62.19
  -7  -2 -11 1068.99   66.09
  -2   7 -11 1009.80   64.89
   2  -7  11  988.00   64.19
   2  -7  11  926.11   64.89
  -7  -2  11 1146.39   71.79
  -7  -2  11 1097.19   66.49
   2  -7  11 1062.09   62.49
  -7  -2  11 1176.18   64.99
  -2   7  11 1076.19   63.39
  -7  -2  11  999.60   68.79
   0  -7 -11   76.09    7.60
   0   7 -11   72.69    6.30
  -7   0 -11   66.09    8.70
   7   0 -11   86.29   10.60
   0  -7 -11   79.09    9.00
  -7   0 -11   94.09   10.50
   0  -7 -11   68.49    6.50
   7   0 -11   89.29    7.30
   7   0 -11   68.99    9.30
   0   7 -11   62.59   10.80
   0  -7  11   88.79    8.90
  -7   0  11   75.99   10.70
   0  -7  11   68.99    6.30
  -7   0  11   79.79   10.00
   0  -7  11   68.49    8.80
   0  -7  11   68.29    5.90
  -7   0  11   73.79   10.30
  -7   0  11   86.19   10.30
   0   7  11   72.59    6.10
   7   0  11   66.89    9.60
  -7   2 -11  239.88   18.00
  -2  -7 -11  232.68   16.70
  -7   2 -11  218.58   18.10
  -2  -7 -11  227.18   18.00
   7  -2 -11  236.98   19.60
   2   7 -11  214.68   17.60
  -2  -7 -11  215.68   16.90
  -7   2 -11  258.87   19.10
   7  -2 -11  233.68   18.50
   2   7 -11  226.58   21.60
  -2  -7  11  249.48   17.80
  -7   2  11  243.38   19.70
   7  -2  11  220.08   18.70
  -2  -7  11  259.17   17.80
   7  -2  11  235.38   18.50
  -7   2  11  262.07   20.80
  -2  -7  11  234.48   16.60
  -7   2  11  278.87   20.80
  -2  -7  11  226.58   18.30
   0   0  12 9319.57  540.95
   1   1 -12  982.40   64.69
   1   1 -12  978.20   64.29
  -1   1 -12  973.70   64.79
  -1  -1 -12 1153.88   64.89
  -1  -1 -12 1031.60   63.79
   1   1 -12 1162.08   64.89
  -1  -1 -12 1054.69   63.29
  -1   1 -12 1062.89   64.29
   1  -1 -12 1073.59   64.09
   1   1 -12 1138.59   64.39
   1  -1 -12 1077.49   64.99
   1  -1 -12 1183.18   64.79
  -1   1 -12 1074.19   63.39
  -1   1 -12 1097.09   64.89
   1  -1  12 1000.20   64.29
  -1  -1  12 1041.90   64.69
  -1   1  12 1092.59   65.09
  -1  -1  12 1110.29   64.99
  -1  -1  12 1040.30   64.49
   1  -1  12 1103.49   64.89
   1   1  12 1036.40   63.59
   1   1  12 1120.29   64.39
   1  -1  12  994.50   65.59
   1   1  12 1133.79   65.29
  -1  -1  12 1022.00   66.29
  -1   1  12 1153.48   63.59
  -1   1  12 1020.70   64.19
  -1   1  12 1042.80   64.89
  -2   0 -12   55.79    6.90
   0  -2 -12   63.49    6.60
   0  -2 -12   57.89    6.50
  -2   0 -12   58.29    6.80
   2   0 -12   65.59    6.40
   2   0 -12   53.89    7.00
   0   2 -12   52.29    5.90
  -2   0 -12   57.79    6.20
  -2   0 -12   69.49    5.10
   0   2 -12   52.49    5.50
   0   2 -12   59.89    6.70
   0   2 -12   58.89    6.20
   0  -2 -12   53.59    6.20
   0   2  12   64.79    7.10
   0   2  12   60.39    5.90
  -2   0  12   53.69    5.60
  -2   0  12   59.69    6.50
  -2   0  12   55.79    6.50
   2   0  12   59.29    6.40
   0  -2  12   59.49    6.60
   2   0  12   57.49    5.50
   0  -2  12   64.19    6.10
   0   2  12   61.09    4.90
   0  -2  12   65.19    6.50
   2   0  12   67.39    6.40
   0  -2  12   66.99    6.90
   2   0  12   61.09    6.90
   2   2 -12 3968.10  241.68
  -2   2 -12 4260.67  240.28
  -2   2 -12 4239.88  242.38
  -2  -2 -12 4157.88  241.08
  -2   2 -12 4252.67  242.88
   2  -2 -12 4298.67  242.28
   2   2 -12 4400.36  242.48
  -2   2 -12 4450.15  242.18
  -2  -2 -12 4142.49  241.78
  -2  -2 -12 4016.30  243.18
  -2   2 -12 3913.21  242.88
  -2  -2 -12 4291.67  242.88
   2   2 -12 3777.22  243.88
  -2   2 -12 4008.50  240.08
   2  -2 -12 3949.90  241.28
   2  -2 -12 4278.77  243.38
   2  -2 -12 3742.43  240.58
  -2   2  12 4125.79  242.88
  -2   2  12 4049.99  242.28
   2  -2  12 4174.68  242.28
   2   2  12 4599.54  244.18
   2  -2  12 4053.49  242.78
  -2  -2  12 4107.89  241.98
  -2  -2  12 4075.49  242.48
  -2  -2  12 4264.87  242.98
  -2   2  12 4456.55  243.38
   2   2  12 4196.08  242.08
  -2   2  12 4106.09  240.88
   2  -2  12 4046.60  242.18
   2  -2  12 3974.30  242.18
  -3  -1 -12   81.59    6.70
   1  -3 -12   83.59    7.70
  -1   3 -12   81.69    8.30
  -1   3 -12   96.99    7.60
   1  -3 -12   80.19    8.50
   1  -3 -12   82.89    6.20
  -3  -1 -12   82.59    7.30
   3   1 -12   90.99    8.10
   3   1 -12   78.09    9.70
  -1   3 -12   79.39    7.00
  -1   3 -12   73.89    7.40
  -3  -1 -12   84.49    9.00
  -1   3  12   88.69    7.70
  -1   3  12  102.99    9.00
   1  -3  12   96.69    8.30
   3   1  12  100.09    9.60
   1  -3  12   86.69    7.50
   3   1  12   85.59    7.80
  -3  -1  12   80.89    8.20
  -3  -1  12   82.89    8.90
   1  -3  12  101.39    8.60
  -1   3  12   96.49    6.10
   1  -3  12   84.79    7.60
   1  -3  12   97.09    8.90
   3  -1 -12  149.99   11.20
  -3   1 -12  160.78   12.70
   1   3 -12  154.08   11.40
  -1  -3 -12  175.68   12.60
  -1  -3 -12  162.98   14.30
   3  -1 -12  163.98   12.50
  -3   1 -12  178.38   13.50
  -3   1 -12  150.88   11.90
   1   3 -12  164.98   12.60
   1   3 -12  143.09   13.50
  -1  -3 -12  158.68   10.40
  -3   1 -12  151.68   13.50
  -1  -3 -12  182.78   12.80
   3  -1 -12  161.28   13.60
   1   3  12  167.08   13.30
  -3   1  12  177.68   13.60
  -1  -3  12  164.78   12.40
  -1  -3  12  167.28   12.80
   3  -1  12  164.08   12.90
  -3   1  12  185.78   13.80
   3  -1  12  173.98   12.90
   1   3  12  162.18   11.70
  -1  -3  12  148.59   11.40
  -3   1  12  167.48   13.00
  -1  -3  12  173.08   12.40
   3   3 -12    8.20    2.70
  -3   3 -12   13.30    4.10
   3  -3 -12   20.00    4.60
   3   3 -12   15.60    5.70
   3   3 -12   15.10    3.40
  -3  -3 -12   12.20    3.40
  -3  -3 -12   15.70    4.90
   3   3 -12   20.20    4.80
   3  -3 -12   14.10    4.30
  -3   3 -12   11.60    3.90
  -3  -3 -12    8.70    2.30
  -3   3 -12   14.30    4.40
  -3  -3 -12   17.30    5.70
  -3  -3 -12   12.50    3.10
  -3  -3  12   12.80    3.20
   3   3  12    8.50    3.80
  -3   3  12   20.10    5.30
   3  -3  12   12.30    4.20
  -3   3  12   15.70    4.60
  -3  -3  12   21.50    5.30
   3  -3  12   21.80    4.20
  -3  -3  12   17.30    4.40
  -3   3  12   16.00    2.90
   3   3  12   15.60    3.60
  -3  -3  12   11.40    3.50
  -3   3  12   13.50    4.30
  -4  -2 -12 2355.56  137.79
   4   2 -12 2442.36  138.39
   2  -4 -12 2383.16  139.39
  -4  -2 -12 2253.87  138.99
   4   2 -12 2295.07  141.79
  -4  -2 -12 2354.46  140.19
   2  -4 -12 2304.57  135.99
   2  -4 -12 2281.87  137.89
  -2   4 -12 2144.89  137.69
  -2   4 -12 2480.45  138.89
   2  -4 -12 2260.17  138.49
   4   2 -12 2268.87  138.09
   2  -4  12 2337.67  137.69
  -2   4  12 2565.64  139.49
  -4  -2  12 2260.17  139.69
   4   2  12 2543.55  140.99
   4   2  12 2163.88  137.09
  -2   4  12 2302.27  137.99
   4   2  12 2369.06  137.89
   2  -4  12 2373.36  138.59
  -4  -2  12 2317.57  138.59
  -4  -2  12 2251.87  138.89
   2  -4  12 2380.46  137.69
  -4  -2  12 2328.37  138.49
  -2   4  12 2415.56  138.99
   2  -4  12 2429.16  139.69
   0   4 -12 1956.80  115.19
  -4   0 -12 1789.22  115.49
  -4   0 -12 2088.89  115.09
   0  -4 -12 1821.42  114.69
   0   4 -12 1706.23  114.09
  -4   0 -12 2029.60  116.39
   4   0 -12 1939.01  117.39
   0  -4 -12 1929.01  115.49
   0  -4 -12 1754.52  115.39
   4   0 -12 1972.40  115.29
  -4   0  12 2062.99  116.19
   0  -4  12 2084.89  116.09
   0  -4  12 2087.59  115.49
  -4   0  12 2001.90  116.49
   4   0  12 1870.21  116.09
   0  -4  12 1796.02  113.89
  -4   0  12 1962.10  114.79
   4   0  12 2035.80  115.69
   0   4  12 1885.61  113.99
  -4   0  12 2031.40  116.49
   0   4  12 2076.79  116.19
   0  -4  12 1802.62  114.09
  -2  -4 -12 1392.76   79.19
   4  -2 -12 1320.77   78.79
   4  -2 -12 1256.07   76.09
  -4   2 -12 1282.47   78.39
   4  -2 -12 1375.96   76.09
   2   4 -12 1144.39   81.49
  -2  -4 -12 1404.16   79.29
   4  -2 -12 1295.37   80.29
  -2  -4 -12 1213.28   79.39
  -4   2 -12 1366.16   79.59
   2   4 -12 1341.97   78.99
   4  -2  12 1339.67   79.79
   2   4  12 1198.78   79.29
  -2  -4  12 1230.38   77.99
  -4   2  12 1393.96   80.09
  -2  -4  12 1305.47   78.79
  -2  -4  12 1356.06   78.89
  -2  -4  12 1298.87   78.59
  -4   2  12 1387.96   77.99
  -4   2  12 1255.47   79.19
   4  -2  12 1256.27   78.99
   2   4  12 1322.47   77.29
   4   4 -12  275.07   22.60
   4  -4 -12  249.97   17.40
  -4  -4 -12  261.97   19.20
   4  -4 -12  257.77   20.50
  -4   4 -12  251.87   19.40
  -4  -4 -12  245.48   15.30
  -4   4 -12  221.28   17.60
  -4  -4 -12  238.08   18.20
  -4  -4  12  231.68   17.20
   4   4  12  232.38   17.60
  -4   4  12  278.07   19.00
  -4   4  12  243.58   18.30
   4   4  12  210.98   18.40
  -4  -4  12  244.28   18.60
  -4  -4  12  253.27   19.30
  -4   4  12  235.68   15.50
  -4  -4  12  238.48   18.70
   4  -4  12  212.78   18.60
  -3   5 -12  438.86   27.10
  -3   5 -12  409.76   26.30
   3  -5 -12  416.86   28.30
  -5  -3 -12  404.56   28.70
  -3   5 -12  391.16   26.70
  -5  -3 -12  398.86   25.80
   5   3 -12  435.16   34.20
   3  -5 -12  416.96   26.40
   3  -5  12  403.26   25.90
  -3   5  12  407.06   27.20
  -5  -3  12  400.56   29.20
   3  -5  12  386.76   27.90
   3  -5  12  348.07   25.20
  -3   5  12  396.86   26.70
   5   3  12  436.96   29.90
  -5  -3  12  389.96   26.70
   5   3  12  407.46   26.10
  -5  -3  12  393.46   27.90
   5   3  12  380.76   25.80
  -5  -3  12  427.16   27.70
   5   1 -12  144.29   10.80
   1  -5 -12  123.69   11.60
   5   1 -12  111.19   10.70
  -1   5 -12  114.19   10.40
   5   1 -12  118.29   13.30
  -5  -1 -12  116.19   11.20
   1  -5 -12  126.99   10.50
  -5  -1 -12  130.99   10.80
  -5  -1 -12  142.19   12.80
  -1   5 -12  127.39   10.80
   1  -5 -12  124.09    9.00
  -1   5 -12  111.89    9.40
   1  -5  12  141.29   12.30
   5   1  12  141.89   12.80
  -5  -1  12  128.19   12.20
   1  -5  12  125.79    9.50
   1  -5  12  129.39    9.80
   5   1  12  119.49   10.70
  -1   5  12  140.19   11.80
  -5  -1  12  133.09   11.30
  -1   5  12  118.69   11.10
  -5  -1  12  142.39   11.80
  -5  -1  12  121.29   12.40
   1  -5  12  150.28   11.60
   5  -1 -12   13.90    4.30
   1   5 -12   10.00    2.70
   1   5 -12    2.70    4.00
   1   5 -12    5.60    3.50
  -5   1 -12    5.00    2.80
   5  -1  12    2.70    3.10
  -5   1  12    3.70    2.90
  -1  -5  12   10.60    2.70
  -1  -5  12   11.00    3.60
  -5   1  12    6.50    4.10
   5  -3 -12   17.00    5.10
   3   5 -12   18.70    8.30
  -3  -5 -12   10.30    3.70
  -3  -5 -12   13.30    4.10
  -3  -5 -12   14.50    4.70
   5  -3 -12   21.10    6.50
  -5   3 -12   20.10    5.20
   5  -3  12   10.10    6.80
   3   5  12   14.80    3.00
  -5   3  12   23.90    6.40
  -3  -5  12   16.70    5.10
  -5   3  12   12.40    3.90
  -3  -5  12   21.10    5.00
  -3  -5  12   19.30    7.70
   5  -3  12   14.00    4.70
  -5   3  12   19.10    6.10
  -5  -5 -12  170.58   15.10
  -5   5 -12  211.18   15.60
   5  -5 -12  185.58   14.60
   5  -5 -12  180.98   16.20
  -5  -5 -12  198.18   15.60
  -5   5 -12  180.58   14.60
   5   5  12  178.48   14.70
  -5   5  12  158.18   12.50
  -5  -5  12  171.48   16.50
   5  -5  12  205.08   16.40
  -5  -5  12  192.58   14.00
  -5  -5  12  201.88   15.70
  -5  -5  12  175.78   16.10
  -5   5  12  189.68   15.60
  -5   5  12  194.68   15.90
  -4   6 -12 3123.49  193.88
  -6  -4 -12 3683.53  192.98
  -6  -4 -12 3507.05  195.78
   4  -6 -12 3378.26  196.28
  -6  -4 -12 3012.40  195.18
   4  -6 -12 3306.97  193.98
  -4   6  12 3158.28  194.18
   4  -6  12 2985.90  193.18
  -6  -4  12 3374.86  196.98
   6   4  12 3005.20  193.58
  -6  -4  12 3487.85  199.38
  -6  -4  12 3616.04  196.18
   4  -6  12 3030.20  195.58
  -4   6  12 3454.95  194.98
  -6  -4  12 3400.26  195.98
  -6  -2 -12   42.90    6.90
   6   2 -12   57.09   10.00
   2  -6 -12   45.50    7.80
   2  -6 -12   49.00    6.10
  -6  -2 -12   52.49    8.40
   6   2 -12   44.50    6.80
  -2   6 -12   35.10    5.20
  -6  -2 -12   38.10    6.10
  -2   6  12   48.60    6.10
  -6  -2  12   37.20    7.70
   2  -6  12   40.80    7.50
   2  -6  12   41.90    4.40
  -6  -2  12   46.40    7.60
   6   2  12   31.60    7.70
  -2   6  12   49.10    6.60
   6   2  12   42.90    6.00
  -6  -2  12   30.30    8.20
   6   2  12   35.40    4.40
   0  -6 -12 1543.85   92.19
  -6   0 -12 1631.44   94.69
  -6   0 -12 1692.23   93.29
   0  -6 -12 1610.94   91.49
   0   6 -12 1547.35   92.69
   0   6 -12 1350.16   94.39
   6   0 -12 1555.94   93.69
   6   0 -12 1613.34   95.79
   0  -6 -12 1460.25   94.39
  -6   0  12 1545.75   97.39
   6   0  12 1472.25   92.99
   6   0  12 1515.25   94.69
   0  -6  12 1483.55   91.29
   0   6  12 1473.25   90.89
  -6   0  12 1625.54   93.69
   0  -6  12 1678.23   93.19
  -6   0  12 1456.05   94.59
   0  -6  12 1541.15   93.39
  -6   2 -12 1047.80   67.29
  -2  -6 -12 1056.89   67.29
  -6   2 -12 1176.58   68.79
   6  -2 -12 1104.79   67.99
   6  -2 -12 1158.58   69.89
  -2  -6 -12 1116.49   66.79
   2   6 -12 1129.89   67.89
  -6   2  12 1174.28   67.79
   2   6  12 1054.19   64.99
  -6   2  12 1191.58   69.69
  -2  -6  12 1073.19   67.19
   6  -2  12 1045.40   68.19
  -2  -6  12 1097.39   66.89
   6  -2  12 1021.90   68.19
  -6   2  12 1129.59   69.39
  -2  -6  12 1105.59   67.49
  -6   4 -12 1228.08   72.39
   6  -4 -12 1163.08   72.29
  -6   4 -12 1106.79   71.89
   6  -4 -12 1217.68   74.09
  -4  -6 -12 1218.78   72.19
   4   6 -12 1248.68   77.49
   4   6  12 1174.38   72.79
  -4  -6  12 1154.88   73.29
  -6   4  12 1045.50   70.49
  -4  -6  12 1213.88   72.49
  -4  -6  12 1256.57   71.39
  -4  -6  12 1158.28   72.79
  -6   4  12 1244.78   73.79
   6  -4  12 1092.99   73.09
  -1   7 -12  132.79   11.60
   7   1 -12  140.39   14.70
   7   1 -12  121.79   12.60
   1  -7 -12  134.19   11.00
   1  -7 -12  125.59   12.40
   7   1 -12  156.88   11.90
  -7  -1 -12  109.09   12.20
  -1   7 -12  120.79   12.60
  -1   7 -12  125.89    9.60
  -7  -1 -12  154.68   12.30
  -1   7  12  130.49   10.20
   1  -7  12  138.39   12.30
  -7  -1  12  138.19   15.00
  -7  -1  12  147.19   13.10
   1  -7  12  139.19   10.00
   1  -7  12  123.19   12.20
   7   1  12  116.59   11.40
  -7  -1  12  148.09   13.80
   7   1  12  130.99   13.40
   1   7 -12    9.70    5.60
  -1  -7 -12    5.40    3.20
  -7   1 -12    9.00    4.70
  -7   1 -12   11.30    4.50
   7  -1 -12   10.70    5.30
  -1  -7 -12    9.30    3.10
  -7   1 -12    7.40    4.10
  -1  -7 -12    9.50    4.30
   1   7 -12    9.60    4.10
   7  -1 -12    4.00    3.80
  -7   1  12   19.30    6.30
  -7   1  12   11.90    4.80
  -7   1  12   12.80    5.80
   7  -1  12    7.20    3.70
  -1  -7  12   15.40    4.60
  -1  -7  12   18.60    5.60
   7  -1  12    6.40    4.20
   0   1 -13  440.56   27.40
   0  -1 -13  405.66   26.70
   0  -1 -13  395.66   28.10
   0   1 -13  404.86   27.10
   1   0 -13  432.26   26.80
   1   0 -13  393.76   27.90
   1   0 -13  459.85   27.20
  -1   0 -13  407.86   25.90
   0   1 -13  424.06   26.70
   0   1 -13  402.26   26.50
  -1   0 -13  364.56   27.30
  -1   0 -13  434.06   27.50
  -1   0 -13  435.76   27.20
   0   1  13  397.56   27.20
  -1   0  13  389.46   26.80
  -1   0  13  456.65   27.90
   0  -1  13  428.66   26.60
   0   1  13  434.36   26.10
  -1   0  13  407.16   26.10
   1   0  13  423.86   27.00
   1   0  13  426.16   27.40
   0  -1  13  412.26   27.00
  -1   0  13  386.46   27.20
   1   0  13  421.46   26.40
   0  -1  13  428.26   27.40
   0   1  13  423.46   26.70
   0  -1  13  417.96   27.00
  -1   2 -13 3763.42  232.28
  -2  -1 -13 3936.51  232.58
  -2  -1 -13 4017.20  232.58
   2   1 -13 3945.91  233.38
  -2  -1 -13 4000.40  234.48
   2   1 -13 3815.32  234.78
  -2  -1 -13 3999.10  234.08
  -1   2 -13 3621.04  233.68
  -1   2 -13 4106.09  233.58
  -1   2 -13 4165.28  234.28
   1  -2 -13 4111.09  234.28
   2   1 -13 4406.36  233.98
   1  -2 -13 3818.52  233.28
   1  -2 -13 4379.36  234.08
  -2  -1  13 3938.91  233.08
   1  -2  13 4094.39  234.28
  -2  -1  13 3890.21  233.88
  -1   2  13 4138.59  234.58
  -2  -1  13 3782.12  233.98
   1  -2  13 4087.29  233.68
   1  -2  13 4022.10  233.68
  -1   2  13 3865.61  232.08
   1  -2  13 3657.83  233.18
  -2  -1  13 4056.99  234.58
   2   1  13 4411.36  235.28
  -1   2  13 4063.19  234.58
   1  -2  13 3989.40  233.68
   2   1  13 3945.41  233.28
  -1   2  13 3833.42  233.38
  -1  -2 -13  305.37   20.00
  -2   1 -13  340.17   20.40
  -2   1 -13  306.67   22.50
   1   2 -13  365.96   22.20
   1   2 -13  281.97   21.20
  -2   1 -13  319.07   21.10
  -2   1 -13  343.57   22.70
   1   2 -13  321.97   21.20
  -1  -2 -13  349.87   22.20
  -1  -2 -13  317.17   21.30
   1   2 -13  302.17   22.20
   2  -1 -13  361.76   22.10
   2  -1 -13  345.77   21.20
   2  -1 -13  338.67   22.70
  -1  -2 -13  301.27   22.20
  -2   1 -13  298.47   21.40
  -2   1  13  324.07   22.30
  -2   1  13  319.27   20.60
   1   2  13  333.57   22.70
  -2   1  13  299.97   21.60
  -2   1  13  355.06   23.10
   1   2  13  323.47   21.20
  -1  -2  13  338.27   21.90
   2  -1  13  306.47   21.70
   2  -1  13  334.07   22.10
   2  -1  13  340.57   20.60
   2  -1  13  307.47   21.80
  -1  -2  13  301.47   21.70
  -1  -2  13  332.87   21.50
   3   2 -13  493.95   34.30
  -3  -2 -13  491.55   32.90
   2  -3 -13  450.95   29.30
   3   2 -13  503.75   31.50
   2  -3 -13  490.35   32.40
   2  -3 -13  475.15   31.10
  -3  -2 -13  465.15   31.80
  -3  -2 -13  542.95   30.80
  -2   3 -13  459.35   28.80
  -2   3 -13  453.85   31.30
  -2   3 -13  439.86   28.80
   3   2 -13  484.05   31.00
  -3  -2 -13  518.65   30.50
  -2   3 -13  537.35   32.30
   2  -3 -13  484.45   30.40
  -3  -2  13  471.95   31.70
   2  -3  13  482.85   31.10
  -3  -2  13  512.35   31.50
  -3  -2  13  500.35   32.50
  -2   3  13  517.65   32.30
   3   2  13  484.35   30.70
   2  -3  13  474.65   31.40
   2  -3  13  537.75   31.60
  -2   3  13  472.75   29.30
  -3  -2  13  479.85   31.70
   2  -3  13  503.75   32.30
  -2   3  13  506.85   32.40
  -2   3  13  485.55   31.30
   0  -3 -13 1728.83  112.59
   3   0 -13 2011.10  111.79
   3   0 -13 1904.81  114.09
  -3   0 -13 1934.51  113.29
  -3   0 -13 1740.73  112.39
  -3   0 -13 1639.04  113.69
  -3   0 -13 1990.30  111.89
   3   0 -13 2016.30  112.69
   0   3 -13 1697.83  111.99
   0   3 -13 1912.51  112.49
   0  -3 -13 1892.61  112.59
   0  -3  13 1874.81  111.79
   0  -3  13 1832.52  111.89
  -3   0  13 1930.91  112.89
   0   3  13 1859.11  111.59
  -3   0  13 1913.41  113.29
   0  -3  13 2028.00  112.59
   3   0  13 1890.71  110.39
   0   3  13 2037.40  113.59
  -3   0  13 2016.10  113.79
   0  -3  13 1908.51  112.79
   3   0  13 1849.31  109.99
   3   0  13 1820.72  112.19
  -3   0  13 1909.01  111.79
   3   0  13 1974.60  113.39
   3  -2 -13   14.60    3.00
   2   3 -13   14.30    5.00
  -3   2 -13   13.10    4.00
  -3   2 -13    8.20    3.90
   3  -2 -13   13.90    4.50
   3  -2 -13   16.60    5.10
  -3   2 -13   14.30    3.60
   2   3 -13   16.00    3.30
  -2  -3 -13    8.60    4.20
   2   3 -13   18.90    3.50
  -2  -3 -13    8.60    2.10
   3  -2 -13   10.70    2.20
  -2  -3 -13   15.60    2.80
  -2  -3 -13   16.40    5.00
  -2  -3 -13   17.90    4.30
   2   3 -13    7.90    3.30
   3  -2  13   17.70    4.60
  -2  -3  13   11.00    3.40
   2   3  13   16.10    4.60
  -3   2  13   10.60    3.70
  -2  -3  13    9.20    3.80
  -3   2  13   11.70    3.80
  -2  -3  13   13.90    3.90
  -3   2  13   13.10    3.40
  -3   2  13   14.90    4.60
  -2  -3  13   11.10    3.10
   3  -2  13   10.90    3.70
  -2  -3  13   14.30    3.70
   3  -2  13   16.00    4.40
   3  -4 -13 2778.02  158.58
   3  -4 -13 2626.44  154.88
   4   3 -13 2574.94  159.28
  -3   4 -13 2434.86  154.98
   4   3 -13 2678.73  155.38
  -4  -3 -13 2824.22  157.58
  -4  -3 -13 2682.43  153.98
  -3   4  13 2642.34  155.78
  -3   4  13 2375.76  152.38
  -4  -3  13 2650.53  155.28
  -4  -3  13 2565.84  156.48
   4   3  13 2621.64  154.18
   4   3  13 2568.34  154.48
  -3   4  13 2656.33  155.18
   4   3  13 2697.93  157.28
  -4  -3  13 2661.93  155.58
  -4  -1 -13   54.69    7.10
   1  -4 -13   63.89    6.00
  -4  -1 -13   66.29    6.80
   4   1 -13   56.39    9.50
   4   1 -13   74.59    7.30
  -1   4 -13   61.39    6.20
  -1   4 -13   60.29    6.10
   1  -4 -13   74.29    8.00
   4   1 -13   60.89    7.10
  -4  -1 -13   58.19    8.40
   4   1  13   67.59    5.20
  -1   4  13   77.39    8.50
  -1   4  13   60.49    7.50
   1  -4  13   67.39    8.30
   1  -4  13   61.99    6.30
  -4  -1  13   61.59    8.30
  -4  -1  13   57.39    7.40
  -1   4  13   56.69    6.50
   4   1  13   58.59    7.10
   1  -4  13   68.39    7.60
  -4  -1  13   57.09    7.80
  -4  -1  13   59.49    7.00
   1  -4  13   61.19    6.50
  -1  -4 -13 1643.34   95.49
   4  -1 -13 1633.04   93.59
   1   4 -13 1616.14   95.39
   4  -1 -13 1534.65   96.89
  -4   1 -13 1629.54   96.19
  -4   1 -13 1477.35   95.69
   1   4 -13 1403.16   96.19
  -4   1 -13 1593.54   94.79
   4  -1 -13 1632.94   95.39
  -1  -4 -13 1487.85   95.49
  -1  -4 -13 1671.53   95.39
  -1  -4  13 1530.15   94.59
  -1  -4  13 1612.04   95.49
   4  -1  13 1585.34   95.79
  -4   1  13 1619.84   95.99
  -4   1  13 1608.84   96.49
  -4   1  13 1641.04   94.59
  -1  -4  13 1667.33   95.19
   1   4  13 1637.14   96.29
   1   4  13 1590.04   93.99
   4  -1  13 1571.44   95.89
   4  -3 -13 1182.88   69.79
  -3  -4 -13 1174.88   69.49
  -4   3 -13 1246.18   69.99
  -3  -4 -13 1178.78   71.19
  -3  -4 -13 1117.89   70.09
   3   4 -13 1178.18   70.09
  -3  -4 -13 1059.39   66.79
   3   4 -13 1031.10   73.19
  -4   3  13 1185.38   70.89
  -3  -4  13 1136.39   70.19
  -4   3  13 1159.18   68.09
   4  -3  13 1133.19   69.69
  -4   3  13 1250.47   74.69
   3   4  13 1046.30   70.49
  -3  -4  13 1119.59   69.59
  -4   3  13 1201.48   70.59
   3   4  13 1098.99   68.09
   5   4 -13  117.09   14.80
  -5  -4 -13  104.19    7.70
  -5  -4 -13   79.39   10.00
  -4   5 -13  101.39    9.90
   4  -5 -13  109.99   11.40
   4  -5 -13   89.29    9.30
  -5  -4 -13  100.39   10.70
   5   4 -13  101.19   10.60
  -5  -4  13   99.59   10.80
   5   4  13   91.59    8.90
  -5  -4  13  101.09   10.40
  -4   5  13  111.59   10.60
  -5  -4  13   86.79   11.40
   4  -5  13   88.69    8.70
  -5  -4  13   93.09   11.00
  -4   5  13  108.29   10.50
   4  -5  13   89.69   10.60
   5   4  13   97.49    8.10
   5   2 -13  535.15   36.30
  -2   5 -13  541.65   31.90
  -2   5 -13  449.36   30.70
  -5  -2 -13  508.25   34.00
   5   2 -13  505.95   31.90
   2  -5 -13  512.55   33.10
  -2   5 -13  457.55   31.50
  -5  -2 -13  519.45   31.50
   2  -5 -13  484.25   31.30
  -5  -2  13  504.35   32.40
   5   2  13  487.15   34.10
  -5  -2  13  463.15   32.70
   5   2  13  465.15   31.20
   2  -5  13  524.75   33.40
   2  -5  13  452.45   31.10
   2  -5  13  517.35   31.00
  -5  -2  13  460.45   33.60
   5   2  13  446.66   29.90
  -2   5  13  488.05   31.30
   2  -5  13  470.85   31.90
   0  -5 -13  762.82   48.60
  -5   0 -13  757.32   52.99
   0  -5 -13  824.62   48.20
  -5   0 -13  677.13   48.30
   5   0 -13  772.62   48.50
   5   0 -13  771.72   54.29
  -5   0 -13  825.62   48.40
   0  -5 -13  824.92   49.80
   0  -5  13  703.13   46.70
  -5   0  13  794.22   48.30
   5   0  13  716.33   49.10
  -5   0  13  850.51   50.69
  -5   0  13  734.33   49.70
   0  -5  13  800.82   51.49
   5   0  13  741.53   48.30
   0  -5  13  864.51   49.70
   0   5  13  706.03   46.70
  -5   0  13  842.12   50.49
   2   5 -13  706.83   52.59
  -2  -5 -13  783.72   49.70
  -2  -5 -13  773.42   49.30
  -2  -5 -13  791.72   49.60
   5  -2 -13  774.72   49.70
  -5   2 -13  847.72   50.59
   5  -2 -13  821.82   51.89
   2   5 -13  843.82   50.09
  -5   2  13  793.72   50.69
  -5   2  13  842.72   49.10
  -2  -5  13  774.22   49.20
  -2  -5  13  789.72   49.40
  -5   2  13  766.12   50.39
   2   5  13  783.22   47.60
  -5   2  13  836.82   51.09
  -2  -5  13  819.32   49.60
   5  -2  13  741.83   49.90
   4   5 -13  209.88   20.50
  -5   4 -13  218.38   15.90
   5  -4 -13  201.58   15.60
   5  -4 -13  207.38   17.30
   4   5 -13  216.38   16.60
  -4  -5 -13  181.08   15.50
  -4  -5 -13  203.28   16.20
  -5   4 -13  199.28   15.90
  -4  -5  13  194.98   17.20
  -4  -5  13  219.18   16.10
  -4  -5  13  179.48   16.40
   5  -4  13  196.18   16.70
  -4  -5  13  189.48   16.20
   4   5  13  209.28   16.00
  -5   4  13  224.18   17.10
   5  -4  13  178.88   15.10
  -5   4  13  190.18   13.60
   4   5  13  184.38   13.40
  -5   4  13  228.48   17.50
  -6  -3 -13  128.29   10.20
  -6  -3 -13  126.29   13.00
  -6  -3 -13  119.99   11.90
  -3   6 -13  124.39   11.10
   3  -6 -13  114.79   10.30
   3  -6 -13  137.39   13.00
   6   3 -13  132.19   15.60
  -3   6 -13  112.39   10.60
   3  -6  13  113.49   12.30
   6   3  13  113.29    9.90
  -3   6  13  137.89   11.80
  -6  -3  13  120.19   11.20
  -3   6  13  124.09   10.90
   6   3  13  111.39   12.80
  -6  -3  13  145.69   16.80
   3  -6  13  116.89    9.70
  -6  -3  13  128.49   12.30
   6   3  13  104.39   10.60
   1  -6 -13 1495.45   87.49
  -1   6 -13 1378.76   87.39
   1  -6 -13 1342.67   85.19
  -6  -1 -13 1537.95   90.09
  -6  -1 -13 1528.45   87.99
   1  -6 -13 1411.56   88.59
   6   1 -13 1343.67   88.19
   6   1 -13 1581.24   91.79
  -1   6  13 1454.15   86.49
   1  -6  13 1499.95   89.19
   1  -6  13 1493.65   86.59
   6   1  13 1411.66   89.89
   6   1  13 1382.76   87.59
   1  -6  13 1574.34   88.59
  -6  -1  13 1478.15   90.29
  -6  -1  13 1513.95   88.79
  -6  -1  13 1345.87   90.09
  -6   1 -13  354.66   25.10
  -1  -6 -13  350.46   23.40
   6  -1 -13  311.47   23.70
  -6   1 -13  354.96   23.90
   1   6 -13  336.37   23.60
  -1  -6 -13  370.66   24.50
  -1  -6 -13  323.87   22.20
   6  -1 -13  340.57   26.00
  -6   1  13  354.76   25.50
  -6   1  13  302.07   24.50
  -6   1  13  363.46   24.10
  -6   1  13  372.86   25.90
   1   6  13  338.17   21.50
   6  -1  13  305.87   23.70
  -1  -6  13  345.97   23.50
  -1  -6  13  337.07   22.40
  -1  -6  13  324.57   24.10
  -3  -6 -13   26.00    5.40
  -6   3 -13   14.10    5.00
   3   6 -13   30.00    6.80
   3   6 -13   24.30    7.80
  -6   3 -13   20.80    5.80
  -3  -6 -13   23.60    5.50
  -3  -6 -13   22.70    5.20
   6  -3  13   27.70    5.70
  -3  -6  13   19.30    5.40
  -3  -6  13   19.10    5.30
  -6   3  13   36.60    7.70
  -6   3  13   19.50    6.50
   3   6  13   22.80    6.60
  -3  -6  13   27.10    6.40
  -6   3  13   21.20    4.90
   6  -3  13   18.10    5.20
  -7   0 -13    3.70    3.70
   0  -7 -13   12.70    4.00
  -7   0 -13    6.70    3.90
   0  -7 -13    1.30    2.00
   0   7 -13    2.80    4.00
   7   0 -13    1.40    4.50
   0  -7 -13    8.70    4.20
   0   7 -13    4.40    3.60
  -7   0 -13    4.20    4.70
  -7   0  13    1.30    3.90
  -7   0  13    7.60    5.80
  -7   0  13    3.10    4.70
   7   0  13    2.20    3.60
   0   7  13    8.50    2.40
   0  -7  13    4.80    2.50
   0  -7  13   10.70    4.50
   7   0  13    7.10    3.80
   0  -7  13    5.60    3.90
   0   0 -14    6.40    3.00
   0   0 -14    2.10    2.80
   0   0  14    3.50    2.30
   0   0  14    4.40    2.70
   0   0  14    1.40    2.70
  -1   1 -14 1312.27   76.79
  -1   1 -14 1140.59   79.49
   1  -1 -14 1389.56   78.29
  -1  -1 -14 1244.08   76.59
   1   1 -14 1353.76   77.89
  -1   1 -14 1219.08   77.59
  -1  -1 -14 1438.86   78.69
   1  -1 -14 1334.87   78.59
  -1  -1 -14 1306.07   78.49
  -1   1 -14 1370.06   78.69
  -1  -1 -14 1249.57   77.09
   1  -1 -14 1245.38   78.89
   1   1 -14 1399.96   78.39
   1   1 -14 1235.78   78.19
  -1  -1  14 1276.97   77.29
   1  -1  14 1317.37   78.29
  -1  -1  14 1279.17   78.09
   1  -1  14 1332.27   77.79
  -1   1  14 1294.57   78.69
  -1  -1  14 1254.17   78.29
  -1   1  14 1256.77   78.59
   1  -1  14 1186.88   77.79
   1   1  14 1268.07   78.59
   1  -1  14 1286.77   78.29
   1   1  14 1308.37   77.69
  -1  -1  14 1320.27   78.49
  -1   1  14 1438.56   77.19
  -1   1  14 1265.37   77.79
  -2   0 -14   25.70    3.40
   0  -2 -14   26.90    5.30
   0   2 -14   27.50    4.40
   2   0 -14   25.00    5.70
   0  -2 -14   25.80    5.40
   0   2 -14   19.50    4.00
   0  -2 -14   23.40    3.30
   2   0 -14   30.30    4.90
   0  -2 -14   32.50    5.00
   2   0 -14   28.80    4.70
  -2   0 -14   26.70    4.60
   0   2 -14   32.70    4.80
  -2   0 -14   24.70    5.90
   0   2 -14   26.60    5.30
  -2   0 -14   26.90    4.20
   2   0  14   25.90    4.20
  -2   0  14   22.20    5.10
  -2   0  14   29.70    5.70
   0   2  14   21.50    5.40
   0  -2  14   23.80    5.10
   2   0  14   25.90    5.30
   2   0  14   38.20    5.50
  -2   0  14   24.50    4.20
   0  -2  14   28.10    5.00
   0  -2  14   18.00    5.00
   0   2  14   23.30    3.40
   0  -2  14   34.20    4.80
  -2   0  14   38.00    5.60
  -2  -2 -14   14.70    4.60
   2   2 -14   19.90    6.20
   2   2 -14   21.90    5.00
   2  -2 -14   20.30    5.50
  -2   2 -14   28.60    6.00
  -2   2 -14   22.40    4.70
   2   2 -14   19.60    4.10
  -2   2 -14   23.90    2.30
   2  -2 -14   25.40    4.30
  -2  -2 -14   31.90    5.70
  -2   2 -14   14.90    4.30
   2   2 -14   19.60    3.90
  -2   2 -14   24.10    4.50
  -2  -2 -14   21.60    4.20
   2   2  14   29.00    6.10
  -2   2  14   21.50    5.00
   2  -2  14   25.80    4.90
  -2   2  14   18.30    5.00
   2  -2  14   15.10    4.30
  -2  -2  14   17.90    4.60
  -2   2  14   25.00    3.60
   2   2  14   32.40    4.90
  -2  -2  14   23.80    5.30
  -2  -2  14   16.40    5.10
  -2  -2  14   14.60    3.70
   2  -2  14   22.40    4.80
  -2  -2  14   16.90    3.80
   3   1 -14  732.53   47.00
  -3  -1 -14  754.92   46.20
  -1   3 -14  635.84   44.30
   1  -3 -14  659.83   44.40
  -1   3 -14  653.73   43.10
  -3  -1 -14  655.13   44.70
   1  -3 -14  779.22   45.00
   1  -3 -14  731.13   45.40
  -3  -1 -14  725.23   43.10
  -1   3 -14  733.43   45.20
  -3  -1 -14  744.23   44.00
  -1   3  14  778.22   46.00
   1  -3  14  722.63   44.60
  -3  -1  14  740.73   46.00
  -1   3  14  720.43   44.40
  -3  -1  14  724.73   45.20
  -1   3  14  677.83   42.40
  -1   3  14  770.82   45.90
   3   1  14  730.83   46.20
   1  -3  14  739.43   44.70
   3   1  14  697.63   44.30
  -3  -1  14  730.33   44.40
  -3  -1  14  696.83   45.40
   1  -3  14  769.32   45.10
   3   1  14  656.73   43.50
   1  -3  14  737.53   45.60
  -3   1 -14 4427.16  273.77
   1   3 -14 4283.97  274.17
   3  -1 -14 4711.53  275.07
  -1  -3 -14 5110.59  274.27
   3  -1 -14 4886.31  273.87
   1   3 -14 4779.82  273.87
   1   3 -14 4329.37  272.57
  -3   1 -14 4735.73  273.07
  -1  -3 -14 4670.43  273.37
   3  -1 -14 4947.90  272.77
  -3   1 -14 4902.71  274.77
  -1  -3 -14 4547.45  274.57
  -1  -3  14 4466.95  273.37
   3  -1  14 4454.95  273.67
  -3   1  14 5058.19  275.07
  -3   1  14 5055.39  275.27
  -3   1  14 4810.42  272.67
   1   3  14 4658.13  272.77
   3  -1  14 4538.75  274.07
  -1  -3  14 4610.94  273.87
   1   3  14 4897.11  274.97
  -1  -3  14 4068.59  272.57
  -3   1  14 4695.23  274.07
  -1  -3  14 4699.03  273.37
   3  -3 -14  191.58   15.50
   3   3 -14  154.48   16.60
   3   3 -14  179.38   14.30
   3  -3 -14  181.68   14.20
  -3  -3 -14  189.68   13.70
  -3  -3 -14  205.18   16.30
  -3   3 -14  180.88   14.10
  -3  -3 -14  192.68   12.70
  -3  -3 -14  178.88   14.80
   3   3  14  174.48   15.50
  -3   3  14  186.28   15.00
  -3  -3  14  212.68   14.90
  -3   3  14  215.18   14.90
  -3  -3  14  170.18   14.70
  -3   3  14  197.38   15.50
  -3   3  14  163.18   12.00
  -3  -3  14  192.58   14.40
   3   3  14  180.78   13.20
   3  -3  14  175.98   14.00
  -2   4 -14    8.80    4.40
   2  -4 -14    8.00    2.40
   4   2 -14    6.00    3.40
  -4  -2 -14    7.20    3.50
  -4  -2 -14    2.00    4.30
  -2   4 -14    9.90    1.80
   4   2 -14    3.00    2.70
  -2   4 -14    8.60    3.80
   4   2 -14   20.70    6.40
  -4  -2 -14    6.70    2.90
   2  -4 -14    5.30    3.10
  -2   4 -14   10.90    3.50
   2  -4  14    4.30    2.10
  -4  -2  14    1.40    3.60
  -2   4  14   14.20    7.50
   2  -4  14    5.40    4.40
   2  -4  14   14.40    4.60
  -2   4  14    6.90    3.30
   2  -4  14    7.80    4.20
   4   2  14   10.10    3.30
  -4  -2  14   10.00    3.90
  -4  -2  14    2.80    3.00
   4   2  14    6.60    4.40
  -4  -2  14   12.80    4.60
  -4   0 -14  151.08   11.60
   0   4 -14  146.59   12.00
  -4   0 -14  150.58   13.30
   0  -4 -14  152.78   12.10
   4   0 -14  150.38   14.10
   4   0 -14  153.88   11.10
   4   0 -14  124.39   11.60
   0  -4 -14  128.49   11.40
   0  -4 -14  138.09   12.00
   4   0  14  136.99   12.70
   0  -4  14  134.19   10.60
   0  -4  14  153.18   12.70
   4   0  14  132.69   11.90
   0   4  14  157.48   12.80
  -4   0  14  143.19   13.30
  -4   0  14  148.19   13.10
   0  -4  14  143.39   11.90
   0   4  14  128.19   10.60
   0  -4  14  138.29   10.90
  -4   0  14  137.49   11.20
  -4   0  14  134.19   12.40
   2   4 -14  159.98   15.60
   2   4 -14  155.08   13.50
  -2  -4 -14  153.98   14.20
  -4   2 -14  182.38   14.60
  -2  -4 -14  184.88   14.00
  -4   2 -14  168.78   13.20
  -2  -4 -14  157.48   13.20
   4  -2 -14  156.08   13.50
  -2  -4  14  189.98   13.90
  -4   2  14  196.08   15.00
  -2  -4  14  167.28   14.60
   2   4  14  145.69   13.90
   4  -2  14  160.28   13.60
  -4   2  14  188.28   12.70
  -2  -4  14  175.98   13.90
  -4   2  14  178.88   15.00
   2   4  14  163.18   12.10
  -4   2  14  158.68   14.00
  -4   4 -14   47.30    7.40
   4  -4 -14   42.10    7.60
  -4  -4 -14   35.30    6.70
  -4  -4 -14   36.90    7.40
   4   4 -14   36.70    9.70
   4   4 -14   35.20    6.60
   4  -4 -14   29.30    6.00
  -4   4 -14   43.60    7.90
  -4  -4  14   31.20    6.50
   4   4  14   40.40    6.30
   4   4  14   25.40    8.50
   4  -4  14   30.80    7.20
  -4   4  14   38.40    7.70
  -4  -4  14   39.00    6.40
  -4   4  14   35.80    3.80
   4  -4  14   45.70    6.20
   4   4  14   42.70    5.30
  -4   4  14   48.30    7.50
  -4  -4  14   28.40    6.90
   3  -5 -14 1063.89   65.79
   5   3 -14 1084.19   69.29
  -5  -3 -14 1077.19   66.29
  -5  -3 -14 1112.89   63.09
   5   3 -14 1094.99   64.69
   3  -5 -14 1025.00   63.69
  -3   5 -14 1119.79   64.29
  -5  -3 -14  974.10   64.89
  -3   5 -14 1042.60   64.29
   5   3  14  990.20   63.09
  -5  -3  14 1002.20   66.59
  -5  -3  14 1085.59   64.89
   5   3  14  931.01   62.59
  -3   5  14 1060.49   64.89
   3  -5  14 1023.50   63.39
   3  -5  14 1005.80   65.29
  -5  -3  14 1066.89   64.39
  -3   5  14 1085.99   64.29
   1  -5 -14 2751.82  171.98
   1  -5 -14 2978.00  173.98
  -1   5 -14 3082.79  174.48
  -5  -1 -14 3029.40  173.88
   5   1 -14 3089.69  178.18
   1  -5 -14 2929.21  174.98
   5   1 -14 2875.71  174.38
  -5  -1 -14 3105.39  176.38
   5   1  14 2759.92  175.48
   1  -5  14 3257.37  175.08
   1  -5  14 2936.41  173.28
  -5  -1  14 2993.90  175.08
  -5  -1  14 2755.52  175.78
   5   1  14 2816.52  173.88
   1  -5  14 3074.49  175.68
  -1   5  14 2898.61  173.08
  -5  -1  14 2873.51  175.58
  -1  -5 -14   76.29    7.80
  -5   1 -14   84.69    8.60
  -5   1 -14   81.29    9.90
   5  -1 -14   79.39    6.10
   5  -1 -14   75.49    8.70
  -1  -5 -14   79.69    8.60
  -1  -5 -14   72.89    8.60
   1   5 -14   64.59    9.30
   1   5 -14   79.49    8.80
  -5   1  14   80.49    8.00
   5  -1  14   58.89   10.80
  -5   1  14   92.09   10.50
   1   5  14   83.69    7.10
  -1  -5  14   88.29    8.80
  -1  -5  14   79.39    9.40
  -1  -5  14   63.99    7.40
  -5   1  14   87.19   10.10
  -5   1  14   70.69    9.50
   5  -1  14   72.89    8.90
   5  -3 -14 3739.23  214.38
  -3  -5 -14 3474.35  213.68
   3   5 -14 3916.41  214.88
  -5   3 -14 3670.53  213.88
   5  -3 -14 3873.41  216.68
   3   5 -14 3223.58  217.78
  -3  -5 -14 3474.75  214.08
  -5   3 -14 3911.61  215.18
  -3  -5 -14 3724.33  214.58
   5  -3  14 3450.45  214.28
  -3  -5  14 3512.35  214.18
  -3  -5  14 3843.12  214.48
  -3  -5  14 3547.45  213.78
   5  -3  14 3490.85  214.88
  -5   3  14 3939.01  215.98
   3   5  14 3490.85  211.98
  -5   3  14 3600.24  212.58
  -6  -2 -14   21.50    6.70
   6   2 -14   23.30    6.20
   2  -6 -14   29.20    7.30
  -6  -2 -14   21.60    5.50
  -2   6 -14   26.80    5.90
   2  -6 -14   30.00    5.60
  -2   6 -14   26.20    5.60
   6   2 -14   22.10    7.70
  -2   6  14   27.90    5.40
   6   2  14   26.40    5.10
  -6  -2  14   24.80    7.70
  -6  -2  14   30.90    6.90
   2  -6  14   30.10    7.50
   2  -6  14   23.00    4.80
  -6  -2  14   21.00    6.40
   2  -6  14   22.40    6.00
   6   2  14   33.30    7.40
   6   0 -14  142.99   10.00
   6   0 -14  131.19   14.70
  -6   0 -14  134.69   11.70
   0  -6 -14  129.09   12.00
   0   6 -14  139.69   11.90
   0  -6 -14  118.29    9.50
   6   0 -14  108.59   11.70
   0  -6 -14  131.49   11.00
  -6   0 -14  127.49   13.20
   0  -6  14  115.19    9.90
  -6   0  14  111.69   13.20
  -6   0  14  137.19   13.60
  -6   0  14  153.08   13.90
   6   0  14  121.59   11.40
  -6   0  14  125.09   11.70
   0  -6  14  130.49   12.50
   0   6  14  120.89    9.60
   0  -6  14  136.59   11.80
   6   0  14  114.59   12.90
   2   6 -14  168.68   13.50
  -2  -6 -14  141.89   12.00
   6  -2 -14  133.19   12.60
  -6   2 -14  128.19   11.90
  -2  -6 -14  136.89   11.90
   6  -2 -14  152.98   15.20
   2   6 -14  122.49   14.80
  -2  -6 -14  151.88   12.60
  -6   2 -14  159.98   13.90
   6  -2  14  121.59   12.70
  -2  -6  14  128.99   12.00
  -2  -6  14  134.39   11.60
   2   6  14  144.59    9.90
  -6   2  14  139.69   14.10
  -2  -6  14  142.59   12.40
   6  -2  14  123.29   12.40
  -6   2  14  163.58   15.00
  -6   2  14  139.39   11.80
   0   1 -15  178.88   13.40
   0  -1 -15  185.78   13.70
   0  -1 -15  188.48   14.30
   0   1 -15  198.68   14.70
   0   1 -15  183.38   13.60
   1   0 -15  186.58   14.00
  -1   0 -15  165.18   12.70
   1   0 -15  203.08   14.10
   0  -1 -15  194.78   14.30
   1   0 -15  182.98   14.30
   0  -1  15  180.78   14.30
  -1   0  15  179.98   13.10
   1   0  15  181.08   13.30
   0   1  15  166.18   13.50
   0   1  15  197.98   14.60
   0   1  15  180.18   12.80
   1   0  15  172.58   14.30
   0  -1  15  174.38   13.90
  -1   0  15  210.58   15.20
  -1   0  15  169.28   13.80
  -1   0  15  174.08   14.30
   1   0  15  205.98   14.10
   0  -1  15  180.88   13.60
  -2  -1 -15 2022.90  125.79
  -1   2 -15 2245.98  126.39
  -1   2 -15 2142.49  124.19
   2   1 -15 2085.19  125.39
  -2  -1 -15 2123.49  124.39
   1  -2 -15 2088.19  125.49
   1  -2 -15 2138.69  126.19
   2   1 -15 2100.69  126.79
   2   1 -15 2318.27  126.09
  -2  -1 -15 2103.79  124.29
  -1   2 -15 2012.10  125.19
  -2  -1 -15 2218.38  126.79
   1  -2 -15 2271.27  125.99
  -2  -1  15 2089.19  126.39
   2   1  15 2217.68  126.89
  -1   2  15 2247.18  126.89
   1  -2  15 1918.71  125.89
  -1   2  15 2114.39  125.39
  -2  -1  15 2063.29  124.99
  -1   2  15 1872.91  123.69
  -2  -1  15 2060.59  125.89
   1  -2  15 2134.49  126.09
   2   1  15 2121.19  125.39
   1  -2  15 2128.69  125.79
   1  -2  15 2178.78  125.69
  -2  -1  15 2070.09  127.09
  -1   2  15 2102.49  126.49
  -2   1 -15 1113.89   64.69
  -2   1 -15 1046.00   62.99
   1   2 -15 1039.90   67.19
   2  -1 -15 1101.09   66.39
  -1  -2 -15 1102.59   63.59
  -2   1 -15  945.21   64.89
   1   2 -15 1134.89   65.79
   1   2 -15 1048.90   65.79
  -1  -2 -15 1075.59   66.19
   2  -1 -15 1113.19   65.59
  -1  -2 -15 1211.08   66.29
  -1  -2 -15 1013.90   64.49
  -2   1 -15 1159.68   66.49
   2  -1  15 1060.29   65.59
  -1  -2  15 1009.40   65.29
   1   2  15 1084.39   64.79
   1   2  15 1045.60   66.19
   2  -1  15 1047.20   65.69
  -1  -2  15 1048.40   64.89
  -1  -2  15 1043.90   65.49
  -2   1  15 1060.79   65.49
  -2   1  15 1206.18   67.29
   2  -1  15  983.90   63.59
  -2   1  15 1093.59   64.19
  -2   1  15 1069.69   66.19
   3   2 -15    0.60    3.60
  -3  -2 -15    4.50    3.50
  -3  -2 -15   10.60    3.50
   3   2 -15    4.60    3.10
  -3  -2 -15    5.50    4.20
   2  -3 -15    1.20    2.80
   2  -3 -15    2.90    3.30
   2  -3 -15    6.90    2.80
  -2   3 -15    5.90    4.00
  -3  -2 -15    6.60    3.60
  -2   3  15   13.50    3.90
  -3  -2  15    6.80    4.00
  -2   3  15    5.20    4.10
  -3  -2  15   12.60    3.70
  -2   3  15    8.80    3.90
  -2   3  15    7.60    2.20
   2  -3  15    9.50    4.00
   2  -3  15   11.40    3.60
   2  -3  15    5.10    3.10
  -3  -2  15    6.90    3.80
   0  -3 -15 2288.87  144.59
  -3   0 -15 2197.38  144.09
   0  -3 -15 2361.06  144.19
  -3   0 -15 2542.75  145.59
  -3   0 -15 2501.85  143.49
   0  -3 -15 2637.34  144.79
   3   0 -15 2634.04  143.89
   0   3 -15 2527.75  144.59
   3   0 -15 2393.46  145.89
   0  -3 -15 2390.06  142.09
   0   3 -15 2268.97  143.59
   3   0 -15 2522.95  144.49
  -3   0  15 2486.15  143.59
  -3   0  15 2524.85  145.69
   0  -3  15 2417.76  144.59
   0  -3  15 2485.05  144.19
  -3   0  15 2478.15  145.29
   0  -3  15 2357.86  143.89
   0   3  15 2413.06  143.59
   0   3  15 2492.95  145.39
  -3   0  15 2437.66  144.79
   3   0  15 2359.66  144.09
   3   0  15 2363.26  144.99
   2   3 -15   19.80    5.20
   3  -2 -15   20.50    5.30
  -2  -3 -15   19.90    3.10
  -2  -3 -15   17.40    4.70
  -3   2 -15   24.10    5.00
  -2  -3 -15   19.40    6.10
   3  -2 -15   17.10    5.90
  -3   2 -15   18.40    6.20
  -2  -3 -15   24.80    5.80
   2   3 -15   16.00    5.20
  -2  -3  15   13.20    5.10
  -3   2  15   17.10    5.40
   2   3  15   13.40    4.40
  -2  -3  15   20.00    5.20
  -3   2  15   25.80    6.50
   2   3  15   16.50    4.20
  -2  -3  15   19.40    5.50
  -3   2  15   17.60    3.70
   3  -2  15   18.50    6.50
  -3   2  15   18.50    5.80
   3  -2  15   17.40    4.90
  -3   4 -15 1429.66   81.19
   4   3 -15 1253.37   84.99
   4   3 -15 1351.36   83.09
  -4  -3 -15 1236.78   81.69
  -3   4 -15 1500.35   82.49
  -4  -3 -15 1367.26   79.69
  -4  -3 -15 1395.56   83.59
   3  -4 -15 1362.56   82.69
   3  -4 -15 1271.47   80.79
   4   3  15 1288.97   80.19
  -4  -3  15 1354.56   81.49
  -3   4  15 1364.56   82.19
  -4  -3  15 1403.66   85.99
   4   3  15 1264.57   79.99
   4   3  15 1300.07   82.99
   3  -4  15 1379.66   82.79
   3  -4  15 1293.87   80.79
  -4  -3  15 1314.17   81.49
  -3   4  15 1366.56   81.39
   1  -4 -15   10.50    3.60
  -1   4 -15   13.00    4.20
  -4  -1 -15   10.70    3.40
  -1   4 -15   11.40    3.00
   4   1 -15   18.60    5.10
   1  -4  15   12.00    4.20
   4   1  15   17.80    5.40
  -4  -1  15   11.10    3.70
  -1   4  15   17.90    4.60
   1  -4  15    9.30    4.40
  -4  -1  15   12.00    4.70
   1  -4  15   14.70    4.40
  -4  -1  15   21.30    6.70
  -4  -1  15   11.60    4.30
  -1  -4 -15  646.84   39.90
   4  -1 -15  627.04   38.00
  -1  -4 -15  624.14   40.20
   4  -1 -15  625.54   41.60
   4  -1 -15  667.03   41.90
  -1  -4 -15  605.64   39.40
  -4   1 -15  617.64   39.00
   1   4 -15  622.84   39.80
   1   4 -15  538.35   39.80
  -4   1 -15  636.74   40.80
  -4   1  15  690.03   41.80
  -4   1  15  645.94   40.50
  -4   1  15  638.04   38.80
  -1  -4  15  615.94   39.90
  -1  -4  15  572.14   38.90
   4  -1  15  589.74   40.10
  -1  -4  15  622.94   39.50
   1   4  15  596.84   38.20
  -4   1  15  629.34   41.10
   3   4 -15 1710.93  114.19
   4  -3 -15 1697.33  102.39
  -4   3 -15 1897.01  103.69
  -3  -4 -15 1633.04  102.49
  -3  -4 -15 1771.12  103.79
  -3  -4 -15 1663.13  101.59
   4  -3 -15 1713.43  103.99
   3   4 -15 1725.03  102.59
  -4   3 -15 1804.72  102.29
  -4   3  15 1768.32  102.99
   3   4  15 1667.93  100.69
  -3  -4  15 1659.33  102.29
   4  -3  15 1612.04  102.19
  -4   3  15 1753.52  103.69
  -4   3  15 1559.84  100.09
  -3  -4  15 1672.53  102.79
  -3  -4  15 1724.63  102.39
   4  -3  15 1659.13  103.09
   5   2 -15 1251.87   80.19
  -5  -2 -15 1308.17   78.19
  -2   5 -15 1298.57   75.49
   5   2 -15 1380.86   76.19
  -2   5 -15 1240.28   75.89
  -5  -2 -15 1298.67   75.09
   2  -5 -15 1244.38   76.79
   2  -5 -15 1104.59   74.89
   5   2  15 1132.79   74.79
   2  -5  15 1284.07   77.39
  -2   5  15 1248.18   75.09
  -2   5  15 1269.87   76.59
   2  -5  15 1276.37   75.09
   5   2  15 1224.58   77.79
  -5  -2  15 1114.99   77.29
  -5  -2  15 1210.48   75.89
   2  -5  15 1256.67   75.99
  -5  -2  15 1238.88   76.29
   5   0 -15  244.08   20.90
  -5   0 -15  250.97   19.50
   5   0 -15  219.78   17.80
   0  -5 -15  233.38   17.40
   0  -5 -15  229.08   18.00
   0  -5 -15  216.68   16.10
   0   5 -15  250.27   18.20
  -5   0 -15  265.77   17.80
   5   0 -15  276.77   18.50
  -5   0  15  247.88   19.90
   5   0  15  215.48   18.30
  -5   0  15  232.38   19.30
   0   5  15  213.88   16.10
   0  -5  15  256.27   18.10
   5   0  15  249.08   18.10
  -5   0  15  261.17   19.30
   0  -5  15  226.08   16.60
  -5   2 -15  436.66   29.80
   5  -2 -15  427.86   29.00
   2   5 -15  388.16   30.80
  -5   2 -15  425.86   28.30
  -2  -5 -15  430.76   28.60
   5  -2 -15  452.05   31.60
   2   5 -15  466.15   29.50
  -2  -5 -15  410.86   28.70
  -2  -5  15  433.66   29.00
   2   5  15  417.16   26.80
  -2  -5  15  430.56   28.80
  -2  -5  15  426.86   28.50
   5  -2  15  395.96   29.10
  -5   2  15  466.55   30.80
   5  -2  15  385.36   29.00
  -5   2  15  478.25   30.60
  -5   2  15  428.46   27.70
  -6  -1 -15 1524.75   88.79
   6   1 -15 1512.25   90.89
  -1   6 -15 1428.86   86.19
   1  -6 -15 1386.96   86.99
   1  -6  15 1416.36   85.09
   6   1  15 1279.17   87.69
   1   6 -15  192.28   15.50
  -1  -6 -15  185.58   13.10
  -6   1 -15  198.98   16.60
   1   6 -15  142.79   15.30
  -1  -6 -15  181.18   15.00
   6  -1 -15  179.88   17.40
  -6   1  15  163.78   16.10
   0   0 -16 2646.74  156.88
   0   0 -16 2802.62  157.48
   0   0 -16 2652.23  156.38
   0   0  16 2489.05  156.58
   0   0  16 2522.85  157.18
   0   0  16 2828.52  156.48
   1  -1 -16 1663.43   97.19
  -1  -1 -16 1536.35   95.59
  -1  -1 -16 1700.53   97.29
   1  -1 -16 1698.73   97.09
  -1   1 -16 1779.72   97.89
  -1   1 -16 1632.74   95.29
  -1   1 -16 1444.46   96.19
   1   1 -16 1630.34   96.89
   1   1 -16 1598.14   96.49
   1  -1 -16 1679.53   96.79
   1   1 -16 1804.62   97.39
  -1  -1 -16 1665.93   97.49
  -1  -1 -16 1493.05   94.99
  -1  -1  16 1511.15   97.19
   1  -1  16 1569.04   96.19
  -1   1  16 1606.54   98.89
  -1   1  16 1712.63   95.79
   1   1  16 1536.55   96.19
   1  -1  16 1560.74   96.69
  -1   1  16 1591.44   96.59
  -1  -1  16 1576.34   95.89
   1   1  16 1537.85   97.19
  -1  -1  16 1585.44   97.19
   1  -1  16 1645.34   97.29
   0   2 -16  767.02   44.30
   2   0 -16  693.43   44.30
   2   0 -16  709.43   43.40
  -2   0 -16  723.73   44.40
  -2   0 -16  667.03   42.10
   0  -2 -16  716.33   43.90
   0  -2 -16  736.63   43.80
   0  -2 -16  657.43   42.90
   0   2 -16  692.83   43.80
   2   0 -16  761.92   43.50
   0  -2 -16  684.23   41.30
  -2   0 -16  683.43   41.40
  -2   0 -16  609.54   43.00
  -2   0  16  704.93   44.30
   2   0  16  667.03   43.90
   0  -2  16  661.93   42.90
   0   2  16  675.63   44.20
   0   2  16  643.14   42.70
   0  -2  16  721.73   43.70
  -2   0  16  668.53   42.30
  -2   0  16  655.73   48.20
   2   0  16  673.73   43.30
  -2   0  16  715.13   44.50
   0  -2  16  638.44   46.00
  -2  -2 -16 1571.44   92.39
   2  -2 -16 1471.65   93.89
  -2  -2 -16 1528.85   94.59
  -2   2 -16 1635.64   92.79
  -2  -2 -16 1667.83   91.79
  -2   2 -16 1671.93   94.59
  -2  -2 -16 1554.04   93.79
   2  -2 -16 1532.85   93.29
   2   2 -16 1611.04   93.69
   2   2 -16 1515.05   94.59
  -2  -2  16 1442.86   93.29
  -2  -2  16 1520.95   92.89
  -2   2  16 1532.05   94.29
   2  -2  16 1526.25   93.79
  -2   2  16 1526.05   93.29
  -2  -2  16 1494.35   93.79
   2  -2  16 1469.25   93.29
   2   2  16 1530.15   92.69
  -2   2  16 1701.23   95.19
  -3  -1 -16  191.48   15.30
   1  -3 -16  155.78   13.30
   1  -3 -16  170.68   13.20
  -3  -1 -16  178.88   12.50
   3   1 -16  171.68   15.40
   3   1 -16  159.48   13.90
  -1   3 -16  163.88   13.80
  -3  -1 -16  145.19   13.10
  -3  -1 -16  167.38   11.10
  -1   3 -16  147.59   11.10
   1  -3 -16  159.18   10.50
   3   1 -16  173.78   13.50
   1  -3 -16  165.08   13.70
  -3  -1  16  162.78   13.80
   3   1  16  155.48   14.30
   1  -3  16  165.68   13.80
   1  -3  16  163.88   13.50
   3   1  16  170.28   13.10
  -1   3  16  165.58   15.90
   1  -3  16  160.58   13.80
  -3  -1  16  156.98   13.90
  -3  -1  16  167.68   12.90
  -3  -1  16  165.88   14.40
  -1   3  16  179.88   14.60
  -3   1 -16  283.57   21.10
  -1  -3 -16  266.97   20.80
  -1  -3 -16  269.27   19.30
   1   3 -16  269.57   20.00
  -3   1 -16  273.07   19.10
  -1  -3 -16  292.47   20.40
   3  -1 -16  283.97   22.80
  -1  -3 -16  280.07   17.30
   3  -1 -16  290.67   20.20
  -3   1  16  292.77   21.40
  -3   1  16  271.47   21.20
  -3   1  16  279.47   20.30
  -1  -3  16  270.77   19.60
  -3   1  16  286.17   18.90
   3  -1  16  316.37   20.70
  -1  -3  16  283.77   20.30
  -1  -3  16  251.97   19.70
   1   3  16  266.07   18.90
  -3  -3 -16   20.10    5.60
   3   3 -16   14.40    8.10
   3   3 -16   17.50    5.70
  -3   3 -16   16.50    5.20
  -3   3 -16   11.00    3.80
  -3  -3 -16   14.10    4.40
   3  -3 -16   11.20    4.60
   3  -3 -16   13.10    4.50
  -3  -3 -16   14.40    5.40
  -3   3  16    8.40    3.80
   3  -3  16   15.40    5.00
  -3  -3  16   13.50    4.20
   3   3  16    8.70    4.50
  -3   3  16   12.30    2.90
  -3   3  16   22.90    6.70
  -3  -3  16   23.80    5.90
   3  -3  16   11.70    4.10
  -3  -3  16   10.40    4.60
   3   3  16   20.90    4.40
  -4  -2 -16 1344.57   78.59
  -2   4 -16 1333.07   75.89
   4   2 -16 1293.57   80.09
   2  -4 -16 1262.77   77.19
  -4  -2 -16 1296.47   75.19
  -2   4 -16 1242.98   76.39
   2  -4 -16 1171.38   75.69
   4   2 -16 1344.87   76.59
  -4  -2 -16 1104.29   76.19
   4   2  16 1197.98   75.39
  -2   4  16 1227.88   75.69
  -4  -2  16 1223.98   75.99
   2  -4  16 1290.87   77.69
  -2   4  16 1280.27   77.39
  -4  -2  16 1229.98   76.59
   2  -4  16 1256.67   75.89
   4   2  16 1268.27   78.19
   2  -4  16 1200.78   76.09
  -4  -2  16 1212.78   77.49
  -4   0 -16 1099.69   63.89
   0  -4 -16  936.71   62.59
   4   0 -16 1127.09   61.39
  -4   0 -16 1072.79   61.49
   0  -4 -16  960.90   61.49
   4   0 -16  987.90   62.09
   0   4 -16  886.41   60.69
   4   0 -16 1053.49   64.69
   0  -4 -16 1055.09   62.09
   0   4 -16 1021.20   62.19
   4   0  16  964.50   61.89
   4   0  16  941.31   62.69
   0  -4  16  960.00   62.29
  -4   0  16  989.40   62.69
   0  -4  16 1027.90   61.99
  -4   0  16  987.20   63.39
  -4   0  16 1036.10   61.39
  -4   0  16 1061.69   63.59
   0  -4  16  966.90   61.29
   0   4  16  990.50   60.79
  -4   2 -16  951.70   57.29
   2   4 -16  989.80   58.29
  -2  -4 -16  961.90   57.59
   4  -2 -16  949.51   59.79
   4  -2 -16  888.21   57.79
  -2  -4 -16  903.61   57.79
   2   4 -16  827.12   58.79
  -2  -4 -16  919.21   58.99
  -4   2 -16  982.20   58.99
  -4   2  16  903.41   56.39
   4  -2  16  944.01   58.49
  -2  -4  16  909.61   57.59
  -4   2  16 1020.30   59.89
   2   4  16  937.91   56.29
   4  -2  16  861.91   57.79
  -2  -4  16  939.01   58.09
  -2  -4  16  915.51   57.79
  -4   2  16  965.60   58.49
   5   1 -16  149.39   16.60
   5   1 -16  176.28   13.10
   1  -5 -16  146.49   13.40
   1  -5 -16  139.79   12.30
  -5  -1 -16  159.58   12.50
  -1   5 -16  152.08   13.30
  -5  -1 -16  153.48   14.90
  -1   5  16  143.69   11.80
  -5  -1  16  123.69   14.20
   5   1  16  134.89   13.60
  -5  -1  16  154.28   12.90
   1  -5  16  135.69   11.90
   5   1  16  160.28   12.80
  -5  -1  16  169.28   14.20
   1  -5  16  158.38   13.40
   1  -5  16  156.38   14.20
  -1  -5 -16    2.90    3.00
   1   5 -16    1.60    3.60
   5  -1 -16    8.90    4.00
  -1  -5 -16    1.00    2.80
  -5   1 -16    2.30    4.30
  -5   1 -16    1.20    3.00
   5  -1 -16    5.00    4.90
  -1  -5 -16    3.30    3.90
   1   5 -16    1.60    3.80
  -5   1  16    2.50    4.30
  -1  -5  16    2.70    3.70
   1   5  16    7.10    2.70
  -5   1  16   12.00    5.80
   5  -1  16    3.50    3.40
  -1  -5  16    4.80    3.70
  -1  -5  16    4.40    3.20
   5  -1  16    5.00    3.70
   1   0 -17 1471.55   81.49
   1   0 -17 1372.76   81.09
  -1   0 -17 1372.86   84.29
   0   1 -17 1499.95   81.99
  -1   0 -17 1348.57   79.59
   0  -1 -17 1382.06   81.39
   0  -1 -17 1295.57   80.29
   0  -1 -17 1406.36   81.29
  -1   0 -17 1248.18   80.49
  -1   0 -17 1414.46   81.79
   0   1 -17 1358.56   80.19
   1   0 -17 1380.66   81.19
   1   0  17 1287.37   81.39
   1   0  17 1251.17   80.49
   0  -1  17 1233.18   80.59
   0  -1  17 1377.16   80.39
  -1   0  17 1351.46   81.79
   1   0  17 1256.47   79.79
   0  -1  17 1331.17   81.39
   0   1  17 1296.87   80.49
   0   1  17 1291.57   81.49
  -1   0  17 1348.86   79.99
  -1   0  17 1288.37   80.79
   0   1  17 1238.08   79.29
  -2  -1 -17  382.86   30.30
   2   1 -17  446.46   27.20
   1  -2 -17  424.96   27.10
   1  -2 -17  381.46   26.50
  -2  -1 -17  376.96   26.60
   1  -2 -17  394.56   26.70
  -1   2 -17  366.16   24.40
  -2  -1 -17  388.26   24.90
   2   1 -17  396.26   27.50
  -1   2 -17  421.76   27.70
  -2  -1 -17  408.66   25.20
   1  -2  17  365.06   26.60
   2   1  17  408.16   26.50
  -2  -1  17  385.76   26.80
  -2  -1  17  387.86   25.80
  -2  -1  17  398.76   27.40
  -1   2  17  377.46   26.20
   1  -2  17  400.56   28.00
  -1   2  17  425.76   28.10
   2   1  17  388.36   27.30
  -1   2  17  361.56   24.50
  -1  -2 -17   42.20    7.70
   1   2 -17   44.50    6.50
  -2   1 -17   60.09    6.40
  -1  -2 -17   55.89    5.20
   2  -1 -17   57.29    7.00
   2  -1 -17   58.89    7.80
  -1  -2 -17   43.60    6.00
  -2   1 -17   49.00    7.90
  -1  -2 -17   51.69    7.50
   2  -1  17   41.70    6.80
  -2   1  17   47.00    8.10
  -1  -2  17   42.30    6.70
  -2   1  17   43.20    5.50
  -2   1  17   58.69    7.30
   2  -1  17   40.40    6.90
  -2   1  17   60.39    7.90
   1   2  17   59.19    9.30
  -1  -2  17   35.60    6.50
  -3  -2 -17 2572.94  148.89
  -2   3 -17 2719.63  148.19
   3   2 -17 2489.15  149.29
   2  -3 -17 2284.87  145.49
   2  -3 -17 2395.46  146.69
   2  -3 -17 2454.15  147.69
  -3  -2 -17 2662.93  145.59
  -3  -2 -17 2385.76  145.29
  -2   3 -17 2494.25  146.29
   2  -3  17 2485.05  147.79
  -2   3  17 2490.35  146.79
  -2   3  17 2638.64  148.59
   3   2  17 2400.26  148.29
  -3  -2  17 2365.86  148.29
  -3  -2  17 2532.35  146.79
  -3  -2  17 2367.76  147.19
   3   2  17 2377.66  146.29
   2  -3  17 2457.15  146.89
  -3   0 -17    5.40    2.90
   3   0 -17    8.70    4.50
   0  -3 -17   11.00    3.50
   0   3 -17   10.20    4.20
   3   0 -17   13.60    4.30
  -3   0 -17   12.90    5.00
   0  -3 -17   13.60    4.30
   0   3 -17    2.40    2.50
  -3   0  17    1.70    3.40
  -3   0  17    7.60    4.40
   0   3  17    3.10    3.90
   0  -3  17    6.90    3.80
   3   0  17    6.80    3.50
   3   0  17   14.80    4.70
   0  -3  17    8.60    3.60
   0  -3  17    4.80    3.30
   0   3  17    7.30    3.30
  -3   0  17   17.80    4.70
  -3   2 -17 1031.20   59.89
  -2  -3 -17  958.90   59.99
   3  -2 -17  908.91   56.79
   2   3 -17  953.10   58.69
   3  -2 -17 1002.00   59.99
  -2  -3 -17  957.00   57.59
  -3   2 -17 1015.20   57.99
   3  -2 -17  950.90   58.59
  -2  -3 -17  915.31   58.69
   2   3 -17  895.71   59.29
  -2  -3  17  908.41   57.99
   2   3  17  912.51   58.89
   2   3  17  980.80   60.09
   3  -2  17  855.71   58.19
   3  -2  17  918.41   58.89
  -3   2  17  974.60   60.69
  -3   2  17  911.71   58.49
  -2  -3  17  931.91   58.69
  -3   2  17  848.62   56.29
  -2  -3  17  917.51   58.59
  -3   2  17 1059.09   60.59
  -1   4 -17  684.83   43.50
   1  -4 -17  614.24   42.60
  -4  -1 -17  707.33   42.40
   4   1 -17  744.03   46.70
  -4  -1 -17  719.03   45.30
   1  -4 -17  658.53   43.50
   1  -4 -17  605.34   41.40
   4   1  17  633.14   44.20
   1  -4  17  700.23   43.30
   1  -4  17  685.73   44.00
   4   1  17  695.93   43.00
   1  -4  17  664.13   42.60
  -4  -1  17  689.83   42.80
  -4  -1  17  673.43   44.70
  -4  -1  17  679.83   43.90
  -1   4  17  686.53   42.40
  -1  -4 -17  684.73   48.50
  -1  -4 -17  710.93   46.90
   1   4 -17  770.22   47.00
   1   4 -17  668.63   46.10
   4  -1 -17  803.62   49.30
  -4   1 -17  796.22   48.30
   4  -1 -17  713.63   46.60
  -4   1 -17  774.22   46.00
  -1  -4 -17  754.62   46.80
   1   4  17  697.23   45.10
  -4   1  17  716.13   48.10
   4  -1  17  760.22   47.10
  -1  -4  17  695.83   46.00
  -1  -4  17  723.73   46.90
   4  -1  17  692.03   46.90
  -1  -4  17  736.03   46.40
  -4   1  17  732.63   47.30
  -4   1  17  776.02   48.60
  -4   1  17  764.12   45.60
   0   0 -18    4.70    2.80
   0   0 -18    6.30    4.00
   0   0  18   12.00    3.60
   0   0  18    2.40    3.40
   0   0  18    1.70    3.10
  -1  -1 -18 1156.18   70.39
  -1   1 -18 1241.88   69.79
  -1  -1 -18 1075.59   66.89
   1   1 -18 1150.88   68.29
  -1   1 -18 1153.18   67.29
  -1  -1 -18 1114.09   66.49
   1  -1 -18 1141.19   68.39
   1  -1 -18 1186.28   68.59
  -1   1 -18 1035.00   66.19
   1  -1 -18 1198.08   68.79
   1  -1  18 1145.09   67.79
  -1   1  18 1114.69   69.49
   1   1  18 1054.99   68.69
  -1   1  18 1074.09   66.69
   1  -1  18 1035.50   67.99
  -1  -1  18 1069.19   68.59
   1  -1  18 1186.98   69.29
  -1  -1  18 1072.49   68.29
  -1   1  18 1121.69   68.29
   1   1  18 1077.49   67.79
  -1  -1  18 1022.30   67.79
  -2   0 -18   87.29   10.00
   0  -2 -18   70.19    8.80
  -2   0 -18   84.89    7.50
   0  -2 -18   80.39    9.30
   2   0 -18   84.89    8.90
   0   2 -18   62.29    7.10
   0   2 -18   91.09    9.90
   0  -2 -18   62.59    7.80
   0  -2  18   79.79    8.20
  -2   0  18   91.19    8.00
  -2   0  18   69.29    9.20
   0   2  18   68.89    9.20
  -2   0  18   96.89    9.50
   2   0  18   80.29    8.80
   0   2  18   78.29    8.20
   0  -2  18   69.69    8.70
   0  -2  18   65.09    8.40
   2   0  18   69.99    9.00
   2   2 -18  107.39   10.80
  -2  -2 -18  119.59   11.70
  -2  -2 -18   99.09    8.70
  -2   2 -18  106.69    9.30
   2   2 -18   98.59   11.90
   2  -2 -18  107.19   10.70
  -2  -2 -18  106.49   12.70
  -2   2 -18   94.79   11.20
  -2  -2 -18  110.59    8.50
   2  -2 -18  113.79    9.50
   2  -2 -18   98.59   10.30
   2  -2  18   89.59   10.00
   2  -2  18   97.99   10.50
  -2  -2  18   98.99    9.60
  -2  -2  18   85.39   10.00
  -2  -2  18   95.99   10.10
  -2   2  18  104.79   11.10
   2   2  18   93.29   10.70
   2   2  18   87.89    9.20
  -2   2  18   97.29   10.10
  -2   2  18   88.89    7.80
  -2   2  18   81.29   11.60
  -3  -1 -18 1315.97   74.89
  -3  -1 -18 1320.07   77.89
   3   1 -18 1405.26   76.69
   1  -3 -18 1229.38   76.09
   1  -3 -18 1153.58   75.59
   1  -3 -18 1204.88   76.09
   3   1 -18 1251.47   77.79
  -1   3 -18 1320.77   76.89
   3   1  18 1212.08   75.59
   1  -3  18 1210.58   75.69
   1  -3  18 1187.18   75.69
   1  -3  18 1146.69   76.09
  -3  -1  18 1225.38   76.59
  -1   3  18 1262.37   75.59
  -3  -1  18 1265.77   77.49
  -3  -1  18 1266.07   75.49
   3   1  18 1206.98   77.09
   3  -1 -18  254.97   19.80
   3  -1 -18  241.68   18.90
  -3   1 -18  250.77   17.30
   1   3 -18  247.88   18.70
  -3   1 -18  263.57   19.70
   3  -1 -18  232.78   17.10
  -1  -3 -18  243.58   18.50
   1   3 -18  223.08   17.50
  -1  -3 -18  256.07   17.50
  -3   1  18  231.48   18.50
   3  -1  18  241.18   18.50
   3  -1  18  229.88   18.30
  -1  -3  18  236.08   18.20
  -3   1  18  251.57   16.90
   1   3  18  231.38   17.00
  -1  -3  18  225.28   18.30
  -1  -3  18  241.18   17.90
  -3   1  18  247.58   19.80
  -3   1  18  255.87   20.00
  -1   0 -19  488.65   31.60
   0   1 -19  519.15   31.90
   0   1 -19  415.36   28.70
  -1   0 -19  407.16   28.30
   0  -1 -19  519.65   31.60
   1   0 -19  492.55   31.20
   1   0 -19  454.35   30.10
   0  -1 -19  463.55   28.50
   0  -1 -19  433.16   29.40
  -1   0 -19  471.45   29.00
   0  -1  19  436.56   30.60
   0   1  19  456.15   30.10
  -1   0  19  466.05   30.50
  -1   0  19  449.16   29.30
  -1   0  19  438.96   31.10
   0   1  19  440.56   31.20
   1   0  19  431.56   30.00
   1   0  19  454.45   31.10
   0  -1  19  436.26   30.30
   0  -1  19  459.05   29.70
   0   0   0    0.00    0.00
_computing_structure_solution     'SHELXT 2018/2 (Sheldrick, 2018)'
;
_shelx_hkl_checksum     40742
_shelx_res_file
;
TITL 1_a.res in I4(1)/a
    umstellen.res
    created by SHELXL-2019/3 at 16:51:28 on 09-Mar-2023
REM Old TITL 1 in I4(1)/a
REM SHELXT solution in I4(1)/a: R1 0.070, Rweak 0.003, Alpha 0.012
REM <I/s>   8.808 for   17 systematic absences,  Orientation as input
REM Formula found by SHELXT:  Br4 Th
CELL  0.71073   6.7068   6.7068  13.5792   90.000   90.000   90.000
ZERR    4.000   0.0002   0.0002   0.0006    0.000    0.000    0.000
LATT  2
SYMM 1/2-X, -Y, 1/2+Z
SYMM 3/4-Y, 1/4+X, 1/4+Z
SYMM 3/4+Y, 3/4-X, 3/4+Z
SFAC BR TH
UNIT 16 4
TEMP -173.150
SIZE 0.142 0.145 0.152
L.S. 5
ACTA
CONF
BOND
OMIT 1   1   4
LIST 4
FMAP 2
PLAN 20
WGHT    0.021900    6.532100
EXTI    0.005183
FVAR       0.25140
TH1   2    0.000000    0.250000    0.125000    10.25000    0.00844    0.00844 =
         0.00604    0.00000    0.00000    0.00000
BR1   1    0.338798    0.474232    0.200210    11.00000    0.01014    0.01043 =
         0.00802    0.00179   -0.00114   -0.00131
HKLF 4
REM  1_a.res in I4(1)/a
REM wR2 = 0.0528, GooF = S = 1.372, Restrained GooF = 1.372 for all data
REM R1 = 0.0206 for 463 Fo > 4sig(Fo) and 0.0206 for all 463 data
REM 13 parameters refined using 0 restraints
END
WGHT      0.0219      6.5321
REM Highest difference peak  1.163,  deepest hole -1.718,  1-sigma level  0.366
Q1    1   0.4390  0.3796  0.2875  11.00000  0.05    1.16
Q2    1   0.4750  0.3009  0.0764  11.00000  0.05    1.08
Q3    1   0.5000  0.2500  0.1219  10.50000  0.05    1.05
Q4    1   0.4333  0.2033  0.1176  11.00000  0.05    1.01
Q5    1   0.4475  0.3421  0.1242  11.00000  0.05    0.94
Q6    1  -0.1589  0.3339  0.0528  11.00000  0.05    0.85
Q7    1   0.3582  0.5809  0.1198  11.00000  0.05    0.82
Q8    1  -0.0217  0.3616  0.1267  11.00000  0.05    0.78
Q9    1   0.4814  0.6114  0.3216  11.00000  0.05    0.74
Q10   1   0.2368  0.4228  0.1990  11.00000  0.05    0.69
Q11   1  -0.0588  0.2986  0.0333  11.00000  0.05    0.67
Q12   1   0.3124  0.6409  0.1635  11.00000  0.05    0.66
Q13   1   0.2620  0.6443  0.0989  11.00000  0.05    0.64
Q14   1   0.5620  0.4525  0.1365  11.00000  0.05    0.63
Q15   1   0.1700  0.3816  0.2337  11.00000  0.05    0.60
Q16   1   0.1976  0.6971  0.1790  11.00000  0.05    0.56
Q17   1   0.3726  0.3992  0.2038  11.00000  0.05    0.54
Q18   1   0.3527  0.6937  0.2200  11.00000  0.05    0.50
Q19   1   0.5000  0.2500  0.2317  10.50000  0.05    0.50
Q20   1   0.3819  0.6718  0.2348  11.00000  0.05    0.50
;
_shelx_res_checksum     44138
data_global
_journal_date_recd_electronic     2023-09-26
_journal_date_accepted     2023-10-11
_journal_name_full     'IUCrData'
_journal_year     2023
_journal_volume     8
_journal_issue     10
_journal_page_first     0
_journal_page_last     0
_journal_paper_category     HI
_journal_paper_doi     10.1107/S2414314623008908
_journal_coeditor_code     WM4200
_publ_contact_author_name     'Florian Kraus'
_publ_contact_author_address
;\
Fluorchemie, Anorganische Chemie, Fachbereich Chemie, Philipps-Universit\"at \
Marburg,
Hans-Meerwein-Strasse 4
35032 Marburg
Germany
;
_publ_contact_author_email     f.kraus@uni-marburg.de
_publ_contact_author_fax     ?
_publ_contact_author_phone     ?
_publ_section_title
;
Rerefinement of the crystal structure of \a-ThBr~4~
;
_publ_section_title_footnote     .
loop_
    _publ_author_name
    _publ_author_footnote
    _publ_author_address
    'Graubner, Tim' .
;
AG Fluorchemie, Fachbereich Chemie, Philipps-Universit\"at Marburg,
Hans-Meerwein-Strasse 4
35032 Marburg
Germany
;
    'Kraus, Florian' .
;
AG Fluorchemie, Fachbereich Chemie, Philipps-Universit\"at Marburg,
Hans-Meerwein-Strasse 4
35032 Marburg
Germany
;
_publ_section_synopsis
;
The rerefinement of the crystal structure of \a-ThBr~4~ (\a-ThCl~4~ structure
type) results in higher precision of the lattice parameters and the atomic
coordinates.
;
