# Supplementary material for: Rerefinement of the crystal structure of α-ThBr4
Source: IUCrdata. 2023 Oct 17;8(Pt 10):x230890. doi: 10.1107/S2414314623008908 (PMC10626844; doi:10.1107/S2414314623008908)
Supplement: Supplementary file 2 [file x-08-x230890-Isup2.hkl]

data_I                                                                          
_shelx_title ' 1_a.res in I4(1)/a'                                              
_shelx_refln_list_code          4                                               
_shelx_F_calc_maximum      434.40                                               
_exptl_crystal_F_000       920.00                                               
_reflns_d_resolution_high  0.6997                                               
                                                                                
loop_                                                                           
 _space_group_symop_operation_xyz                                               
 'x, y, z'                                                                      
 '-x+1/2, -y, z+1/2'                                                            
 '-y+3/4, x+1/4, z+1/4'                                                         
 'y+3/4, -x+3/4, z+3/4'                                                         
 'x+1/2, y+1/2, z+1/2'                                                          
 '-x+1, -y+1/2, z+1'                                                            
 '-y+5/4, x+3/4, z+3/4'                                                         
 'y+5/4, -x+5/4, z+5/4'                                                         
 '-x, -y, -z'                                                                   
 'x-1/2, y, -z-1/2'                                                             
 'y-3/4, -x-1/4, -z-1/4'                                                        
 '-y-3/4, x-3/4, -z-3/4'                                                        
 '-x+1/2, -y+1/2, -z+1/2'                                                       
 'x, y+1/2, -z'                                                                 
 'y-1/4, -x+1/4, -z+1/4'                                                        
 '-y-1/4, x-1/4, -z-1/4'                                                        
                                                                                
_cell_length_a     6.7068                                                       
_cell_length_b     6.7068                                                       
_cell_length_c    13.5792                                                       
_cell_angle_alpha  90.000                                                       
_cell_angle_beta   90.000                                                       
_cell_angle_gamma  90.000                                                       
                                                                                
_shelx_F_squared_multiplier     1.000                                           
                                                                                
loop_                                                                           
 _refln_index_h                                                                 
 _refln_index_k                                                                 
 _refln_index_l                                                                 
 _refln_F_squared_calc                                                          
 _refln_F_squared_meas                                                          
 _refln_F_squared_sigma                                                         
 _refln_observed_status                                                         
   0   2   0       1761.92       1543.13        26.67 o                         
  -2   4   0      91178.15      94350.14      2079.01 o                         
   0   4   0      67746.87      67166.62      1351.38 o                         
   2   4   0      41276.66      39790.52       647.37 o                         
   4   4   0       2730.25       2604.38        55.16 o                         
  -4   6   0     129100.86     140456.64      2458.95 o                         
  -2   6   0        400.23        504.95        16.66 o                         
   0   6   0      54428.12      58410.46      1029.11 o                         
   2   6   0      35838.09      36107.74       617.47 o                         
   4   6   0      35086.57      34415.28       725.60 o                         
   6   6   0        866.49        926.56        35.14 o                         
  -4   8   0        386.99        459.24        23.87 o                         
  -2   8   0      61758.30      63650.72      1532.46 o                         
   0   8   0      19103.52      18894.63       588.97 o                         
   2   8   0       1141.95       1238.78        44.91 o                         
   4   8   0      39278.91      40329.18       983.42 o                         
   1   2   1        110.49        145.76         5.45 o                         
  -2   3   1      82848.91      78369.62      1651.64 o                         
   0   3   1      23371.72      21511.74       245.80 o                         
   2   3   1        187.11        237.25         6.39 o                         
  -3   4   1     103132.61     106825.74      1417.58 o                         
  -1   4   1       1416.03       1385.75        26.39 o                         
   1   4   1      75770.79      74406.25       943.41 o                         
   3   4   1      15306.08      14502.29       162.78 o                         
  -4   5   1       9603.38       9155.52       120.45 o                         
  -2   5   1       1340.30       1394.41        22.91 o                         
   0   5   1      53562.03      55903.93       666.57 o                         
   2   5   1      31825.03      30848.13       371.71 o                         
   4   5   1        156.50        229.73        12.04 o                         
  -5   6   1      18513.92      18033.61       239.21 o                         
  -3   6   1       4407.83       4345.43        62.06 o                         
  -1   6   1      25124.24      25150.96       334.50 o                         
   1   6   1      23038.03      23253.85       296.74 o                         
   3   6   1        445.15        530.57        17.99 o                         
   5   6   1      42368.09      42104.85       586.51 o                         
  -6   7   1         81.90        110.18        13.14 o                         
  -4   7   1      12229.71      12188.12       176.69 o                         
  -2   7   1      39616.09      40364.72       558.66 o                         
   0   7   1        161.38        203.88        11.46 o                         
   2   7   1      18737.54      18954.30       251.99 o                         
   4   7   1      22361.61      22695.15       375.42 o                         
   6   7   1       1739.73       1823.32        48.49 o                         
  -5   8   1      17283.67      17130.65       325.70 o                         
  -3   8   1        895.68        945.02        23.81 o                         
  -1   8   1      22808.67      23651.41       457.66 o                         
   1   8   1        706.26        682.72        22.10 o                         
   3   8   1      31171.93      32408.39       567.78 o                         
   5   8   1         22.39         93.95        16.15 o                         
  -2   9   1        342.92        417.84        17.07 o                         
   0   9   1      32797.58      35626.83       819.91 o                         
   2   9   1       1418.64       1432.38        41.77 o                         
   1   1   2      72889.56      60851.21      3220.73 o                         
   0   2   2       8805.43       9011.29       109.72 o                         
   2   2   2       8939.84       8671.16       100.56 o                         
  -1   3   2      39142.64      37110.28       495.10 o                         
   1   3   2     154080.23     124738.36      5134.36 o                         
   3   3   2      15964.42      15568.72       188.95 o                         
  -2   4   2        391.55        452.34        11.80 o                         
   0   4   2      39664.50      39107.08       457.91 o                         
   2   4   2      51842.99      51271.40       597.15 o                         
   4   4   2      10830.79      10057.02       130.49 o                         
  -3   5   2      35432.70      34037.35       401.31 o                         
  -1   5   2      84465.21      85495.33      1141.04 o                         
   1   5   2        779.72        856.04        17.37 o                         
   3   5   2      95431.99      97978.89      1140.69 o                         
   5   5   2      15279.30      14996.40       196.85 o                         
  -4   6   2         12.15         50.83         7.50 o                         
  -2   6   2       2864.99       2855.55        46.26 o                         
   0   6   2      27111.57      26628.21       394.63 o                         
   2   6   2      35217.23      35105.50       415.90 o                         
   4   6   2       7041.53       6873.97       107.99 o                         
   6   6   2        698.59        757.53        25.59 o                         
  -5   7   2      11071.68      11049.22       185.87 o                         
  -3   7   2      21298.32      21632.76       269.79 o                         
  -1   7   2      11738.24      11614.08       175.24 o                         
   1   7   2      60321.32      63434.97      1008.82 o                         
   3   7   2       5313.97       5273.40        88.31 o                         
   5   7   2      14107.11      14295.43       262.36 o                         
  -4   8   2         27.50         64.05         9.39 o                         
  -2   8   2        146.16        181.88        14.28 o                         
   0   8   2       1667.84       1738.49        38.03 o                         
   2   8   2       4701.66       4766.76       105.83 o                         
   4   8   2        243.95        329.89        21.00 o                         
  -3   9   2      20180.42      21897.88       384.40 o                         
  -1   9   2       7837.80       7818.49       162.62 o                         
   1   9   2      11934.26      12815.42       351.18 o                         
   3   9   2      14731.14      14788.26       313.39 o                         
   0   1   3       6605.01       7381.51        75.03 o                         
  -1   2   3      47739.49      47056.65       791.15 o                         
  -2   3   3       7197.42       6743.32        84.16 o                         
   0   3   3     146952.12     154067.25      8954.82 o                         
   2   3   3       9309.99       8977.09       116.69 o                         
  -3   4   3      18815.69      17283.26       199.36 o                         
  -1   4   3      13461.82      12978.31       171.70 o                         
   1   4   3       9858.42       9527.93       119.62 o                         
   3   4   3      78657.41      77544.47       984.68 o                         
  -4   5   3        596.76        643.10        16.86 o                         
  -2   5   3      79965.37      80204.35      1019.44 o                         
   0   5   3       1297.02       1295.00        22.04 o                         
   2   5   3      11825.83      11652.58       143.72 o                         
   4   5   3      47868.27      47678.08       573.03 o                         
  -5   6   3        383.07        460.84        18.06 o                         
  -3   6   3       8033.67       8029.26       100.12 o                         
  -1   6   3      51305.95      51156.55       687.91 o                         
   1   6   3       2891.82       2972.80        45.27 o                         
   3   6   3       8699.07       8310.47       113.62 o                         
   5   6   3      16683.51      16432.27       226.50 o                         
  -6   7   3      11409.97      11513.03       203.32 o                         
  -4   7   3       5562.10       5581.22        93.15 o                         
  -2   7   3       8642.46       8657.39       123.78 o                         
   0   7   3      10881.27      10834.53       179.31 o                         
   2   7   3      32124.07      32134.92       438.47 o                         
   4   7   3        841.45        923.95        29.65 o                         
   6   7   3      29888.55      30588.68       554.68 o                         
  -5   8   3      10081.62       9640.80       184.37 o                         
  -3   8   3      18480.59      19550.59       280.70 o                         
  -1   8   3        770.58        750.43        19.42 o                         
   1   8   3      39527.23      41111.43       808.84 o                         
   3   8   3       4215.63       4157.10        81.23 o                         
   5   8   3       2676.36       2816.24        62.15 o                         
  -2   9   3       1755.54       1944.28        43.58 o                         
   0   9   3       9331.98       9338.73       228.01 o                         
   2   9   3       2112.13       2096.98        53.98 o                         
   0   0   4      19502.49      20699.14       540.38 o                         
   2   2   4      37139.90      36170.82       399.05 o                         
  -1   3   4       9483.15       9252.90       108.03 o                         
   1   3   4      16640.09      16321.38       176.78 o                         
   3   3   4        721.85        812.05        21.39 o                         
  -2   4   4      33240.04      32334.56       335.70 o                         
   0   4   4      41965.67      41984.28       472.48 o                         
   2   4   4      43947.20      43784.59       555.52 o                         
   4   4   4      47942.61      46686.36       537.67 o                         
  -3   5   4      32544.38      31119.03       376.17 o                         
  -1   5   4       8732.47       8634.94       106.29 o                         
   1   5   4          0.97        113.77        10.31 o                         
   3   5   4       1482.17       1458.46        25.38 o                         
   5   5   4      16933.59      16801.62       210.20 o                         
  -4   6   4       7082.44       7098.25        95.23 o                         
  -2   6   4      47968.09      48053.80       614.99 o                         
   0   6   4      24466.33      24052.04       292.97 o                         
   2   6   4      25709.87      25418.18       311.20 o                         
   4   6   4      17762.35      17453.50       239.58 o                         
   6   6   4      24169.26      24724.10       386.20 o                         
  -5   7   4      18108.46      18871.79       278.99 o                         
  -3   7   4      31685.63      31726.45       433.36 o                         
  -1   7   4       9540.95       9429.42       162.55 o                         
   1   7   4        628.90        632.82        21.18 o                         
   3   7   4       2892.68       3015.54        55.16 o                         
   5   7   4         32.65         85.59        13.09 o                         
  -4   8   4      24958.34      25899.26       509.88 o                         
  -2   8   4       8646.34       8324.99       138.05 o                         
   0   8   4      17040.45      17342.12       257.29 o                         
   2   8   4      24218.68      24718.07       419.17 o                         
   4   8   4       8891.36       8959.42       167.46 o                         
  -1   9   4        404.03        479.05        20.69 o                         
   1   9   4       6040.82       6026.93       188.60 o                         
   0   1   5      92519.29      74842.88      4356.29 o                         
  -1   2   5        634.33        714.88        10.65 o                         
   1   2   5      17181.58      18542.88       199.42 o                         
  -2   3   5     102334.20     100854.37      2068.76 o                         
   0   3   5        335.31        414.89         9.45 o                         
   2   3   5      95745.27      91152.14      1870.20 o                         
  -3   4   5        951.69        940.76        19.62 o                         
  -1   4   5      87575.08      93193.46      1403.00 o                         
   1   4   5      17037.02      16454.17       196.89 o                         
   3   4   5        223.34        275.77        12.16 o                         
  -4   5   5      44082.39      44124.17       519.79 o                         
  -2   5   5       1994.17       1926.90        28.09 o                         
   0   5   5      33794.83      34204.39       430.64 o                         
   2   5   5      14878.24      14407.97       179.45 o                         
   4   5   5       6543.19       6337.17        81.63 o                         
  -5   6   5      21391.99      21443.29       297.61 o                         
  -3   6   5      25960.56      25556.02       342.66 o                         
  -1   6   5         58.45         99.80         8.96 o                         
   1   6   5      28488.44      28419.93       338.99 o                         
   3   6   5      32474.50      31764.71       424.10 o                         
   5   6   5         29.05         77.84        11.47 o                         
  -6   7   5       8590.86       8843.03       148.98 o                         
  -4   7   5      10950.00      10964.96       158.98 o                         
  -2   7   5       2982.50       3001.79        48.84 o                         
   0   7   5      31649.42      32206.81       400.69 o                         
   2   7   5        238.14        322.13        17.05 o                         
   4   7   5      30616.89      31230.48       455.84 o                         
   6   7   5         97.02        160.47        16.38 o                         
  -3   8   5       5108.44       5312.22        88.54 o                         
  -1   8   5      30742.79      30399.35       507.12 o                         
   1   8   5        990.06       1051.06        29.83 o                         
   3   8   5       2821.76       2894.14        59.19 o                         
  -2   9   5      23721.34      27147.68       494.33 o                         
   0   9   5         72.25        122.07        12.38 o                         
   2   9   5      17616.96      18679.83       343.39 o                         
   1   1   6      79965.74      68709.87      2823.65 o                         
   0   2   6        867.77        976.75        13.97 o                         
   2   2   6       1119.66       1183.41        17.99 o                         
  -1   3   6      86014.55      85468.91      2860.99 o                         
   1   3   6        381.15        526.14        12.93 o                         
   3   3   6     109969.02     113788.11      2204.52 o                         
  -2   4   6         11.55        151.60        12.44 o                         
   0   4   6       4334.03       4354.58        55.29 o                         
   2   4   6       6224.72       6090.48        82.61 o                         
   4   4   6       1388.82       1355.16        25.63 o                         
  -3   5   6      24617.83      23493.48       280.70 o                         
  -1   5   6       1790.94       1839.47        28.76 o                         
   1   5   6     188704.50     190880.98      6406.52 o                         
   3   5   6        660.18        683.14        18.05 o                         
   5   5   6      35734.89      35408.43       448.48 o                         
  -4   6   6          1.02         44.56         8.78 o                         
  -2   6   6        224.61        317.77        12.57 o                         
   0   6   6       2791.47       2826.00        41.54 o                         
   2   6   6       3955.09       3922.04        61.14 o                         
   4   6   6        766.15        837.81        25.66 o                         
   6   6   6        140.79        190.68        17.50 o                         
  -5   7   6      20563.18      21214.38       332.13 o                         
  -3   7   6      16262.92      15828.58       223.82 o                         
  -1   7   6      46072.25      46463.01       600.87 o                         
   1   7   6         61.59        104.61        10.55 o                         
   3   7   6      57635.27      57564.87       824.93 o                         
   5   7   6      15229.31      15096.13       236.63 o                         
  -4   8   6          0.55         56.91        10.57 o                         
  -2   8   6         59.00        108.06        12.53 o                         
   0   8   6         77.25        133.51        13.16 o                         
   2   8   6        414.97        483.46        22.95 o                         
   4   8   6         17.10         62.29        16.04 o                         
  -1   9   6      21954.92      23724.76       454.42 o                         
   1   9   6      15185.49      16463.50       264.69 o                         
   0   1   7      54808.36      53350.77      1173.78 o                         
  -1   2   7       1091.16       1131.43        16.90 o                         
   1   2   7      50632.28      54662.10       833.95 o                         
  -2   3   7      32234.51      33440.70       364.51 o                         
   0   3   7       4252.98       4538.33        55.49 o                         
   2   3   7      97570.79      93383.18      2051.10 o                         
  -3   4   7        961.69        990.25        19.84 o                         
  -1   4   7     104371.17     113560.72      1833.76 o                         
   1   4   7       5269.35       5208.43        78.34 o                         
   3   4   7       3672.14       3556.09        48.92 o                         
  -4   5   7      32945.73      32396.59       421.60 o                         
  -2   5   7      14915.87      14439.65       173.36 o                         
   0   5   7      11458.80      11165.11       137.94 o                         
   2   5   7       9182.75       8840.52       115.09 o                         
   4   5   7      22065.22      20366.89       246.19 o                         
  -5   6   7       9584.93       9476.65       143.92 o                         
  -3   6   7      26359.31      25532.33       318.75 o                         
  -1   6   7        592.80        657.02        15.89 o                         
   1   6   7      14785.89      14642.35       191.72 o                         
   3   6   7      40469.39      38975.07       481.82 o                         
   5   6   7        653.98        665.36        24.35 o                         
  -4   7   7       6634.13       6575.80       108.19 o                         
  -2   7   7        553.34        586.00        16.58 o                         
   0   7   7      43766.48      43343.04       501.31 o                         
   2   7   7        688.20        697.14        24.02 o                         
   4   7   7      11762.87      11573.79       180.40 o                         
  -3   8   7      10751.26      11237.31       185.46 o                         
  -1   8   7      11402.47      10857.46       189.73 o                         
   1   8   7       8257.45       8669.30       151.73 o                         
   3   8   7        220.94        324.50        21.57 o                         
   0   0   8       3394.12       3714.65        76.11 o                         
   1   1   8      30726.95      33428.00       321.35 o                         
   2   2   8      10781.37      11143.32       122.99 o                         
  -1   3   8       2998.45       3170.17        39.58 o                         
   1   3   8       4923.73       5114.97        63.36 o                         
   3   3   8        148.39        192.78        11.11 o                         
  -2   4   8      14891.21      15034.76       172.22 o                         
   0   4   8      29336.20      29959.99       361.30 o                         
   2   4   8      35710.11      35644.85       457.66 o                         
   4   4   8      63037.71      62763.52       734.28 o                         
  -3   5   8       9385.06       9044.16       112.25 o                         
  -1   5   8       2167.40       2216.39        34.33 o                         
   1   5   8          0.61         81.50        10.27 o                         
   3   5   8        544.00        523.04        18.82 o                         
   5   5   8       5682.84       5418.43        86.77 o                         
  -4   6   8        122.53        177.16        13.28 o                         
  -2   6   8      78087.98      78735.98       900.93 o                         
   0   6   8      13371.93      12558.71       159.25 o                         
   2   6   8      18219.07      17339.04       225.80 o                         
   4   6   8      12679.73      11752.43       176.49 o                         
   6   6   8      31868.59      32927.35       607.42 o                         
  -5   7   8       6194.55       6253.77       114.33 o                         
  -3   7   8       9697.08       9413.55       131.79 o                         
  -1   7   8       2655.47       2658.33        43.11 o                         
   1   7   8        183.12        207.42        13.52 o                         
   3   7   8        645.22        683.51        26.11 o                         
   5   7   8         74.44         98.20        15.77 o                         
  -2   8   8       1252.76       1241.74        30.90 o                         
   0   8   8      14471.07      14342.73       239.64 o                         
   2   8   8      34831.71      33691.34       539.91 o                         
   0   1   9      10091.79      10852.02       106.60 o                         
  -1   2   9       3794.08       4016.65        47.51 o                         
   1   2   9      90942.20      97379.13      2410.12 o                         
  -2   3   9       1969.89       2048.10        29.16 o                         
   0   3   9      64162.36      68473.41       869.67 o                         
   2   3   9      28708.72      29461.13       347.10 o                         
  -3   4   9       1166.52       1203.18        24.44 o                         
  -1   4   9      40288.42      41791.64       481.52 o                         
   1   4   9       1885.59       1939.48        32.65 o                         
   3   4   9      38927.18      38282.22       461.24 o                         
  -4   5   9       4333.58       4086.96        63.03 o                         
  -2   5   9      56709.42      57923.89       679.43 o                         
   0   5   9        336.00        419.43        15.12 o                         
   2   5   9       7298.40       7000.05        99.71 o                         
   4   5   9      40958.86      39735.48       555.04 o                         
  -5   6   9        846.33        829.52        27.72 o                         
  -3   6   9      10895.97      10643.42       143.89 o                         
  -1   6   9      20500.45      19599.71       242.93 o                         
   1   6   9       3335.56       3274.70        52.07 o                         
   3   6   9      17829.44      16756.25       225.11 o                         
   5   6   9       2182.17       2222.81        49.94 o                         
  -4   7   9       3876.42       3886.90        71.91 o                         
  -2   7   9       1517.49       1543.70        29.99 o                         
   0   7   9      24139.55      22655.64       323.45 o                         
   2   7   9      12421.08      11868.35       194.99 o                         
   4   7   9         94.25        119.80        15.82 o                         
  -1   8   9        158.24        218.18        13.58 o                         
   1   8   9      28912.50      27984.04       420.34 o                         
   1   1  10      41881.59      45043.33       457.96 o                         
   0   2  10       5815.13       6024.24        69.09 o                         
   2   2  10       6703.85       6878.36        76.70 o                         
  -1   3  10      33325.12      34120.06       393.80 o                         
   1   3  10      34167.96      34835.82       393.90 o                         
   3   3  10      30354.24      30587.92       348.71 o                         
  -2   4  10        310.39        390.14        11.85 o                         
   0   4  10      32922.32      33312.55       419.83 o                         
   2   4  10      44736.61      44906.25       621.98 o                         
   4   4  10       9947.44       9444.79       117.02 o                         
  -3   5  10      20611.27      19761.65       254.48 o                         
  -1   5  10      26727.64      26780.13       313.48 o                         
   1   5  10      23956.37      23363.47       298.69 o                         
   3   5  10      21799.10      20778.35       262.53 o                         
   5   5  10      15829.35      15448.64       232.93 o                         
  -4   6  10         12.48         83.29        11.45 o                         
  -2   6  10       2583.46       2577.38        40.91 o                         
   0   6  10      24746.36      23699.65       311.15 o                         
   2   6  10      32693.69      31498.25       431.65 o                         
   4   6  10       6689.51       6455.60       104.65 o                         
  -3   7  10      14769.53      13695.02       201.36 o                         
  -1   7  10      14478.28      13829.40       188.20 o                         
   1   7  10      18101.42      17082.41       235.28 o                         
   3   7  10      13343.52      12672.23       195.99 o                         
   0   8  10       1534.54       1534.10        34.30 o                         
   0   1  11      33699.44      35758.95       390.18 o                         
  -1   2  11      42805.77      45280.15       483.44 o                         
   1   2  11         51.23        124.73         8.43 o                         
  -2   3  11      76850.34      81234.63       928.13 o                         
   0   3  11        910.04       1031.84        18.44 o                         
   2   3  11       6650.44       6747.22        81.67 o                         
  -3   4  11      37092.10      36430.79       461.12 o                         
  -1   4  11       2485.06       2548.59        38.39 o                         
   1   4  11      35566.87      36081.30       454.30 o                         
   3   4  11       1401.76       1416.65        27.37 o                         
  -4   5  11      16283.30      15701.31       228.27 o                         
  -2   5  11         92.98        170.04        13.32 o                         
   0   5  11      36529.75      36395.56       470.44 o                         
   2   5  11      19329.67      18569.70       259.61 o                         
   4   5  11         86.45        134.15        12.93 o                         
  -5   6  11      19013.17      19186.65       305.07 o                         
  -3   6  11       5474.31       5301.58        80.03 o                         
  -1   6  11       4285.97       4081.54        69.40 o                         
   1   6  11      20712.28      19596.01       310.73 o                         
   3   6  11       2919.36       2786.59        55.46 o                         
   5   6  11      13181.98      12779.32       203.94 o                         
  -2   7  11      17704.65      17019.51       248.10 o                         
   0   7  11       1236.61       1194.37        28.77 o                         
   2   7  11       3872.69       3777.06        67.24 o                         
   0   0  12     170809.17     182582.12     10597.89 o                         
   1   1  12      16717.41      17405.95       197.88 o                         
   0   2  12        827.82        953.92        18.92 o                         
   2   2  12      67192.07      71756.26       763.95 o                         
  -1   3  12       1278.51       1392.08        25.28 o                         
   1   3  12       2470.31       2610.97        39.90 o                         
   3   3  12        187.20        231.05        11.76 o                         
  -2   4  12      38541.25      38891.21       451.08 o                         
   0   4  12      31840.12      32071.40       405.56 o                         
   2   4  12      21188.17      21291.14       273.02 o                         
   4   4  12       3873.66       3868.42        68.19 o                         
  -3   5  12       6656.41       6444.81        97.37 o                         
  -1   5  12       2010.22       2038.40        35.69 o                         
   1   5  12          3.12        116.27        17.93 o                         
   3   5  12        217.69        257.45        19.17 o                         
   5   5  12       3048.66       2959.35        62.13 o                         
  -4   6  12      56204.04      55566.44       885.16 o                         
  -2   6  12        606.81        676.07        23.91 o                         
   0   6  12      26207.00      25244.23       359.41 o                         
   2   6  12      18815.54      17881.21       274.01 o                         
   4   6  12      19830.18      19106.99       314.58 o                         
  -1   7  12       2175.35       2124.38        43.59 o                         
   1   7  12        136.65        157.64        16.56 o                         
   0   1  13       6423.60       6673.05        82.94 o                         
  -1   2  13      64658.62      68791.38       745.73 o                         
   1   2  13       5001.29       5188.31        64.10 o                         
  -2   3  13       7924.50       7839.88        94.40 o                         
   0   3  13      30971.26      31249.70       370.29 o                         
   2   3  13        144.00        210.42        10.40 o                         
  -3   4  13      44264.17      43772.98       647.60 o                         
  -1   4  13       1012.39       1003.09        23.26 o                         
   1   4  13      25912.53      26012.43       340.17 o                         
   3   4  13      18873.81      18593.75       275.05 o                         
  -4   5  13       1544.13       1559.45        37.33 o                         
  -2   5  13       7772.19       7828.09       114.77 o                         
   0   5  13      12770.25      12506.23       186.85 o                         
   2   5  13      13000.20      12776.55       194.73 o                         
   4   5  13       3370.86       3199.43        58.52 o                         
  -3   6  13       1890.18       1934.24        43.12 o                         
  -1   6  13      24469.19      23734.48       348.61 o                         
   1   6  13       5498.43       5428.71        92.23 o                         
   3   6  13        306.33        370.91        22.86 o                         
   0   7  13         23.10         83.50        13.01 o                         
   1   1  14      20497.50      21144.24       239.82 o                         
   0   2  14        341.34        431.19        13.90 o                         
   2   2  14        268.94        355.19        13.34 o                         
  -1   3  14      11487.79      11562.51       141.06 o                         
   1   3  14      78491.18      81302.82       968.04 o                         
   3   3  14       2827.16       2954.52        52.47 o                         
  -2   4  14         82.14        121.87        10.81 o                         
   0   4  14       2180.75       2253.04        41.40 o                         
   2   4  14       2552.42       2697.31        51.78 o                         
   4   4  14        536.09        607.41        23.70 o                         
  -3   5  14      17365.47      16911.73       245.93 o                         
  -1   5  14      49176.09      49393.76       707.50 o                         
   1   5  14       1273.54       1240.51        31.03 o                         
   3   5  14      63297.06      61678.65       879.05 o                         
  -2   6  14        326.70        413.79        23.55 o                         
   0   6  14       2092.20       2031.98        42.34 o                         
   2   6  14       2402.87       2239.38        47.05 o                         
   0   1  15       2721.84       2930.45        45.92 o                         
  -1   2  15      34391.32      34984.31       398.98 o                         
   1   2  15      17249.03      17401.78       211.28 o                         
  -2   3  15         29.13        107.80        12.02 o                         
   0   3  15      40100.45      40488.24       499.05 o                         
   2   3  15        211.02        300.31        17.14 o                         
  -3   4  15      22132.44      21795.04       305.05 o                         
  -1   4  15        152.53        211.17        17.63 o                         
   1   4  15       9900.87       9962.42       146.54 o                         
   3   4  15      28339.69      27859.15       396.38 o                         
  -2   5  15      19985.06      20157.80       290.92 o                         
   0   5  15       3832.50       3824.24        69.76 o                         
   2   5  15       7129.78       6859.75       112.71 o                         
  -1   6  15      23446.88      23148.13       579.46 o                         
   1   6  15       2891.38       2849.34        92.42 o                         
   0   0  16      42805.12      44288.89      1064.81 o                         
   1   1  16      26418.99      26422.65       322.23 o                         
   0   2  16      10944.45      11068.47       142.67 o                         
   2   2  16      24681.73      25319.86       349.29 o                         
  -1   3  16       2615.34       2619.95        43.15 o                         
   1   3  16       4429.19       4446.54        74.99 o                         
   3   3  16        174.66        230.55        16.59 o                         
  -2   4  16      20302.08      20279.97       284.67 o                         
   0   4  16      16487.86      16262.00       224.13 o                         
   2   4  16      15311.72      15016.74       220.29 o                         
  -1   5  16       2403.22       2407.00        52.76 o                         
   1   5  16          0.02         61.53        13.65 o                         
   0   1  17      21728.23      21738.66       267.94 o                         
  -1   2  17       6395.97       6294.89        92.63 o                         
   1   2  17        678.89        795.82        28.41 o                         
  -2   3  17      40840.59      40977.46       573.18 o                         
   0   3  17         60.98        131.34        13.90 o                         
   2   3  17      15360.92      15200.53       206.33 o                         
  -1   4  17      11164.61      10862.03       174.01 o                         
   1   4  17      12055.75      11806.30       172.78 o                         
   1   1  18      18425.81      18043.01       240.10 o                         
   0   2  18       1188.65       1236.51        34.35 o                         
   2   2  18       1569.41       1582.66        34.02 o                         
  -1   3  18      20502.24      20194.75       299.17 o                         
   1   3  18       3836.41       3852.30        66.57 o                         
   0   1  19       7490.83       7293.39       107.54 o                         
                                                                                
